# Supplementary material for: Food purchasing pattern is correlated to gender, educational level, and income: Results from the food purchasing habits survey
Source: PLoS One. 2025 Jun 5;20(6):e0322781. doi: 10.1371/journal.pone.0322781 (PMC12140209; doi:10.1371/journal.pone.0322781)
Supplement: S1 Data — (XLSX) [file pone.0322781.s001.xlsx]

## Sheet: Complete dataset plos one
IDnumber	gender2	age	city2	martial2	education2.0	house.income2	housesize2	meal.prep2	person.shop2	place.shop2	whenshop	shoppingpattern	special.diet2	milk.type2	milk.taste2	milk.packaging2	milk.local2	milk.imported2	milk.cost2	milk.processed2	milk.claims2	milk.content2	milk.brand2	milk.date2	dairy.type2	dairy.taste2	dairy.packaging2	dairy.local2	dairy.imported2	dairy.cost2	dairy.processed2	dairy.claims2	dairy.content2	dairy.brand2	dairy.date2	rice.buy2	rice.taste2	rice.packaging2	rice.local2	rice.imported2	rice.cost2	rice.processed2	rice.claims2	rice.content2	rice.convenient2	rice.brand2	rice.date2	cereals.buy2	cereals.taste2
10001	2	21	1	1	4	5	6	4	6	1	1	3	1	6	5	2	2	2	3	4	3	3	4	5	3	5	2	3	3	3	5	3	5	3	5	1	4	2	3	3	3	4	4	5	3	2	5	2	#NULL!
10002	2	21	1	1	4	1	1	6	1	2	2	3	2	3	5	3	2	4	3	4	2	3	5	5	3	5	3	3	3	3	4	3	4	5	5	2	#NULL!	#NULL!	#NULL!	#NULL!	#NULL!	#NULL!	#NULL!	#NULL!	#NULL!	#NULL!	#NULL!	2	#NULL!
10003	1	52	1	2	5	5	6	2	1	1	1	1	1	1	5	3	3	3	4	5	4	3	3	5	3	5	3	4	3	3	5	3	3	3	5	1	5	4	1	3	5	5	1	1	2	3	5	1	5
10004	2	22	1	1	4	2	4	7	1	2	1	1	1	3	5	2	4	3	5	3	2	4	5	5	3	5	3	4	3	5	3	2	4	4	5	1	5	3	4	3	5	2	2	3	5	5	5	1	5
10005	2	38	1	2	#NULL!	2	6	1	2	1	2	1	2	3	4	3	4	3	2	5	2	3	4	5	3	5	4	3	4	4	3	2	3	5	5	1	5	3	3	3	4	4	2	2	4	5	5	1	5
10006	1	20	10	1	4	3	3	6	4	1	2	3	2	2	4	2	2	2	3	1	3	4	3	5	2	5	2	2	2	3	4	4	4	3	5	1	5	2	2	2	3	4	4	4	4	2	5	2	#NULL!
10007	2	23	1	1	4	1	2	1	1	1	1	3	1	3	4	2	2	2	4	4	3	3	2	5	3	5	3	2	2	4	4	3	4	3	5	1	4	3	2	2	4	3	3	3	4	3	5	2	#NULL!
10008	2	21	1	2	#NULL!	4	2	1	1	1	1	3	1	1	5	2	2	3	2	4	4	4	5	5	2	5	2	3	3	3	3	4	2	5	5	1	5	2	3	3	2	5	2	2	5	5	5	1	4
10009	2	#NULL!	1	2	#NULL!	1	5	4	5	2	1	3	1	1	3	2	2	2	5	5	3	3	4	5	1	5	4	4	2	5	3	3	3	3	5	1	5	1	4	2	5	3	3	3	5	3	5	1	4
10010	2	21	1	1	#NULL!	2	2	7	1	1	2	5	2	1	5	2	5	5	3	5	5	5	5	5	3	5	2	5	5	3	5	5	5	5	5	1	5	2	5	5	5	5	5	5	5	5	5	1	5
10011	1	28	1	1	4	2	1	1	1	1	2	2	2	3	5	5	1	4	4	5	5	5	5	5	3	5	5	1	4	4	5	5	5	5	5	1	5	5	4	4	4	4	4	4	5	5	5	2	#NULL!
10012	2	22	1	1	4	2	1	1	1	1	2	5	2	3	5	5	3	3	4	4	4	4	4	5	3	5	5	3	3	4	4	4	4	5	5	1	5	5	3	4	4	4	4	4	4	5	5	2	#NULL!
10013	1	70	1	2	4	5	4	2	1	1	2	1	2	6	#NULL!	#NULL!	#NULL!	#NULL!	#NULL!	#NULL!	#NULL!	#NULL!	#NULL!	#NULL!	#NULL!	#NULL!	#NULL!	#NULL!	#NULL!	#NULL!	#NULL!	#NULL!	#NULL!	#NULL!	#NULL!	#NULL!	#NULL!	#NULL!	#NULL!	#NULL!	#NULL!	#NULL!	#NULL!	#NULL!	#NULL!	#NULL!	#NULL!	#NULL!	#NULL!
10014	2	22	1	2	4	2	3	1	1	1	2	2	2	3	5	4	5	5	4	3	4	4	3	5	3	5	4	5	4	3	5	5	4	5	5	1	5	5	5	5	5	5	5	5	5	5	5	2	#NULL!
10015	2	20	1	1	4	3	3	1	1	1	1	5	1	2	4	3	4	4	3	4	4	4	4	4	3	4	4	4	3	3	3	4	4	4	4	1	3	4	3	4	3	4	4	4	4	4	4	1	4
10016	2	21	1	1	#NULL!	#NULL!	1	6	1	1	1	1	2	6	#NULL!	#NULL!	#NULL!	#NULL!	#NULL!	#NULL!	#NULL!	#NULL!	#NULL!	#NULL!	#NULL!	#NULL!	#NULL!	#NULL!	#NULL!	#NULL!	#NULL!	#NULL!	#NULL!	#NULL!	#NULL!	#NULL!	#NULL!	#NULL!	#NULL!	#NULL!	#NULL!	#NULL!	#NULL!	#NULL!	#NULL!	#NULL!	#NULL!	#NULL!	#NULL!
10017	2	30	1	2	4	3	4	1	2	1	2	4	1	1	5	2	3	3	4	3	3	4	3	5	2	5	3	3	3	4	4	4	4	3	5	1	5	3	3	3	4	4	4	4	5	3	5	1	5
10018	2	21	1	1	4	3	6	4	4	1	2	1	2	3	4	2	2	2	3	3	4	2	2	5	3	4	2	2	2	3	4	3	2	2	5	1	4	2	2	2	3	4	4	2	4	2	5	1	5
10019	2	20	1	1	#NULL!	3	6	7	6	1	1	5	2	6	#NULL!	#NULL!	#NULL!	#NULL!	#NULL!	#NULL!	#NULL!	#NULL!	#NULL!	#NULL!	#NULL!	#NULL!	#NULL!	#NULL!	#NULL!	#NULL!	#NULL!	#NULL!	#NULL!	#NULL!	#NULL!	#NULL!	#NULL!	#NULL!	#NULL!	#NULL!	#NULL!	#NULL!	#NULL!	#NULL!	#NULL!	#NULL!	#NULL!	#NULL!	#NULL!
10020	2	23	1	1	4	1	5	1	1	2	1	2	2	3	4	3	5	3	5	5	5	5	5	5	3	5	5	5	3	5	5	5	5	5	5	1	5	5	5	3	5	5	5	5	5	5	5	1	3
10021	2	44	1	2	#NULL!	2	5	1	1	1	1	5	2	3	5	4	3	3	5	5	5	3	3	3	3	5	3	3	3	3	3	5	5	5	5	1	5	4	3	3	3	5	5	5	5	5	5	1	5
10022	1	27	1	#NULL!	4	3	6	4	1	1	1	1	2	5	#NULL!	#NULL!	#NULL!	#NULL!	#NULL!	#NULL!	#NULL!	#NULL!	#NULL!	#NULL!	3	5	2	3	3	4	5	2	2	5	5	1	5	2	5	3	4	3	3	3	5	5	5	2	#NULL!
10023	2	22	1	1	4	1	2	1	6	1	2	1	2	2	5	3	2	2	2	5	5	5	4	5	2	3	3	2	2	2	5	5	5	3	5	1	4	3	2	2	2	5	5	5	5	4	5	1	4
10024	2	22	1	1	4	3	5	1	1	1	2	5	2	3	3	3	2	4	4	4	4	5	5	5	3	3	3	2	4	5	5	4	5	5	5	1	3	3	2	4	5	5	4	5	4	5	5	1	4
10025	2	35	1	2	4	2	6	1	2	1	2	1	2	3	4	3	3	3	4	5	4	3	1	5	3	5	1	3	3	4	5	4	3	1	5	1	4	3	3	3	3	4	3	3	3	1	5	1	4
10026	1	44	1	2	4	#NULL!	4	2	1	1	1	3	2	2	4	4	2	2	4	2	3	2	4	5	3	4	4	3	3	4	3	2	2	4	5	1	4	4	3	3	4	2	2	2	3	4	5	1	3
10027	1	25	1	2	4	3	3	2	1	2	1	6	2	1	5	1	2	2	3	5	4	5	4	5	3	5	2	4	3	3	5	2	3	4	5	1	5	1	2	2	2	5	3	3	2	5	5	1	5
10028	1	47	1	2	4	4	6	2	1	1	1	7	1	1	5	2	1	5	1	5	4	5	3	5	3	4	1	1	4	1	5	4	3	5	5	1	5	1	2	4	2	5	4	4	1	4	5	1	5
10029	1	26	1	2	4	4	4	2	1	2	1	1	2	5	#NULL!	#NULL!	#NULL!	#NULL!	#NULL!	#NULL!	#NULL!	#NULL!	#NULL!	#NULL!	3	5	5	5	5	5	5	5	5	5	5	1	5	5	5	5	5	5	5	5	5	5	5	2	#NULL!
10030	2	35	1	2	4	4	5	1	1	1	1	3	2	2	5	3	2	3	5	5	4	3	4	5	3	5	2	3	3	3	5	4	3	3	5	1	5	2	2	3	3	5	4	3	2	4	5	1	5
10031	1	46	1	2	1	5	6	2	1	2	1	5	1	6	#NULL!	#NULL!	#NULL!	#NULL!	#NULL!	#NULL!	#NULL!	#NULL!	#NULL!	#NULL!	#NULL!	#NULL!	#NULL!	#NULL!	#NULL!	#NULL!	#NULL!	#NULL!	#NULL!	#NULL!	#NULL!	#NULL!	#NULL!	#NULL!	#NULL!	#NULL!	#NULL!	#NULL!	#NULL!	#NULL!	#NULL!	#NULL!	#NULL!	#NULL!	#NULL!
10032	2	41	1	2	#NULL!	3	6	4	5	1	1	2	2	6	#NULL!	#NULL!	#NULL!	#NULL!	#NULL!	#NULL!	#NULL!	#NULL!	#NULL!	#NULL!	#NULL!	#NULL!	#NULL!	#NULL!	#NULL!	#NULL!	#NULL!	#NULL!	#NULL!	#NULL!	#NULL!	#NULL!	#NULL!	#NULL!	#NULL!	#NULL!	#NULL!	#NULL!	#NULL!	#NULL!	#NULL!	#NULL!	#NULL!	#NULL!	#NULL!
10033	2	#NULL!	1	3	1	1	3	1	1	2	1	3	1	2	5	1	2	2	4	4	5	4	2	1	3	5	1	5	1	4	5	5	5	1	1	1	5	5	4	4	5	4	4	4	5	3	1	2	#NULL!
10034	2	49	1	2	1	#NULL!	6	1	1	1	1	2	2	6	#NULL!	#NULL!	#NULL!	#NULL!	#NULL!	#NULL!	#NULL!	#NULL!	#NULL!	#NULL!	#NULL!	#NULL!	#NULL!	#NULL!	#NULL!	#NULL!	#NULL!	#NULL!	#NULL!	#NULL!	#NULL!	#NULL!	#NULL!	#NULL!	#NULL!	#NULL!	#NULL!	#NULL!	#NULL!	#NULL!	#NULL!	#NULL!	#NULL!	#NULL!	#NULL!
10035	2	23	1	1	4	1	1	1	1	1	1	5	2	3	4	3	3	3	4	4	4	4	4	5	3	4	3	3	3	4	4	4	4	4	5	1	4	3	3	3	4	4	4	4	4	4	5	1	4
10036	2	41	1	2	#NULL!	2	6	1	1	1	2	5	2	3	3	3	3	3	3	3	3	3	3	4	3	4	3	3	3	3	3	3	3	3	4	1	3	3	3	3	3	3	3	3	4	3	3	1	4
10037	2	26	7	1	4	3	6	4	6	1	1	5	2	2	4	2	3	2	4	4	3	3	3	5	2	4	2	3	2	4	3	3	3	3	5	1	4	2	3	2	3	3	3	3	4	3	5	1	4
10038	2	#NULL!	1	#NULL!	#NULL!	#NULL!	3	1	2	1	1	1	1	6	#NULL!	#NULL!	#NULL!	#NULL!	#NULL!	#NULL!	#NULL!	#NULL!	#NULL!	#NULL!	#NULL!	#NULL!	#NULL!	#NULL!	#NULL!	#NULL!	#NULL!	#NULL!	#NULL!	#NULL!	#NULL!	#NULL!	#NULL!	#NULL!	#NULL!	#NULL!	#NULL!	#NULL!	#NULL!	#NULL!	#NULL!	#NULL!	#NULL!	#NULL!	#NULL!
10042	1	41	1	2	4	2	6	2	2	1	1	3	2	3	3	4	3	3	4	3	4	4	3	4	3	3	4	3	3	4	3	4	4	3	4	1	4	4	3	3	3	3	4	4	2	3	4	1	3
10043	2	30	1	2	#NULL!	2	4	1	1	1	2	1	2	5	#NULL!	#NULL!	#NULL!	#NULL!	#NULL!	#NULL!	#NULL!	#NULL!	#NULL!	#NULL!	4	#NULL!	#NULL!	#NULL!	#NULL!	#NULL!	#NULL!	#NULL!	#NULL!	#NULL!	#NULL!	1	5	5	5	5	5	5	5	5	5	5	5	1	5
10044	2	#NULL!	1	2	#NULL!	2	5	1	1	1	1	5	2	2	4	4	4	4	4	4	4	4	4	5	3	4	4	4	4	4	4	4	4	4	5	1	3	3	3	3	3	3	3	3	3	3	5	2	#NULL!
10045	2	42	1	2	#NULL!	2	5	1	1	1	1	1	1	6	#NULL!	#NULL!	#NULL!	#NULL!	#NULL!	#NULL!	#NULL!	#NULL!	#NULL!	#NULL!	#NULL!	#NULL!	#NULL!	#NULL!	#NULL!	#NULL!	#NULL!	#NULL!	#NULL!	#NULL!	#NULL!	#NULL!	#NULL!	#NULL!	#NULL!	#NULL!	#NULL!	#NULL!	#NULL!	#NULL!	#NULL!	#NULL!	#NULL!	#NULL!	#NULL!
10046	2	43	1	2	#NULL!	2	6	1	1	1	1	1	2	3	4	3	2	3	4	4	4	3	2	5	3	4	3	3	3	4	4	4	4	2	5	1	3	3	3	3	4	4	3	3	4	2	4	1	4
10047	2	24	1	1	4	5	6	4	1	1	1	3	2	1	5	4	4	4	4	5	5	5	5	5	3	5	4	3	4	4	5	5	5	4	5	1	4	3	3	3	4	4	4	4	4	4	5	1	5
10048	1	23	1	1	#NULL!	2	5	4	4	2	1	3	1	3	4	2	3	4	2	5	4	4	5	5	3	5	4	3	3	4	4	4	4	5	5	1	5	3	3	5	4	5	4	4	5	4	5	1	4
10049	2	36	1	2	5	3	5	1	1	1	1	1	1	1	4	4	3	3	5	5	4	4	4	5	3	4	4	3	3	5	5	5	5	4	5	1	4	4	3	3	4	5	5	5	4	4	5	1	4
10050	2	#NULL!	1	2	5	2	6	1	1	1	2	5	#NULL!	2	4	2	2	2	2	4	4	4	4	5	1	4	2	2	2	2	4	4	4	4	5	1	4	2	2	2	2	4	4	4	4	4	4	1	3
10051	2	40	1	2	4	2	5	1	1	1	1	2	2	3	4	3	4	2	4	3	4	4	3	4	3	4	2	3	2	3	4	4	4	2	4	1	5	2	4	4	3	4	2	2	2	2	2	1	2
10052	2	52	1	2	#NULL!	2	6	1	1	1	2	1	1	2	4	1	1	1	1	5	4	4	4	4	3	4	4	1	1	4	4	4	4	4	4	1	5	3	1	1	4	4	4	4	1	4	4	2	#NULL!
10054	1	63	1	2	6	5	5	2	2	1	2	2	2	6	#NULL!	#NULL!	#NULL!	#NULL!	#NULL!	#NULL!	#NULL!	#NULL!	#NULL!	#NULL!	#NULL!	#NULL!	#NULL!	#NULL!	#NULL!	#NULL!	#NULL!	#NULL!	#NULL!	#NULL!	#NULL!	#NULL!	#NULL!	#NULL!	#NULL!	#NULL!	#NULL!	#NULL!	#NULL!	#NULL!	#NULL!	#NULL!	#NULL!	#NULL!	#NULL!
10055	2	23	1	1	4	4	6	4	6	1	2	1	1	6	4	2	3	3	4	5	3	3	5	5	3	5	2	4	3	3	3	3	3	5	5	1	5	2	3	3	4	3	3	3	5	5	5	1	5
10056	2	24	5	1	4	2	5	1	1	1	2	2	2	6	#NULL!	#NULL!	#NULL!	#NULL!	#NULL!	#NULL!	#NULL!	#NULL!	#NULL!	#NULL!	#NULL!	#NULL!	#NULL!	#NULL!	#NULL!	#NULL!	#NULL!	#NULL!	#NULL!	#NULL!	#NULL!	#NULL!	#NULL!	#NULL!	#NULL!	#NULL!	#NULL!	#NULL!	#NULL!	#NULL!	#NULL!	#NULL!	#NULL!	#NULL!	#NULL!
10057	2	21	1	2	4	2	6	4	4	1	2	2	2	6	#NULL!	#NULL!	#NULL!	#NULL!	#NULL!	#NULL!	#NULL!	#NULL!	#NULL!	#NULL!	#NULL!	#NULL!	#NULL!	#NULL!	#NULL!	#NULL!	#NULL!	#NULL!	#NULL!	#NULL!	#NULL!	#NULL!	#NULL!	#NULL!	#NULL!	#NULL!	#NULL!	#NULL!	#NULL!	#NULL!	#NULL!	#NULL!	#NULL!	#NULL!	#NULL!
10058	1	46	1	2	#NULL!	2	6	2	6	2	2	5	2	6	#NULL!	#NULL!	#NULL!	#NULL!	#NULL!	#NULL!	#NULL!	#NULL!	#NULL!	#NULL!	#NULL!	#NULL!	#NULL!	#NULL!	#NULL!	#NULL!	#NULL!	#NULL!	#NULL!	#NULL!	#NULL!	#NULL!	#NULL!	#NULL!	#NULL!	#NULL!	#NULL!	#NULL!	#NULL!	#NULL!	#NULL!	#NULL!	#NULL!	#NULL!	#NULL!
10059	2	24	1	1	4	3	3	4	4	1	1	2	2	3	5	3	2	2	2	5	4	4	4	5	3	4	4	2	2	3	5	4	4	4	5	1	5	3	4	3	3	5	4	3	3	4	5	2	#NULL!
10060	2	50	1	2	#NULL!	3	3	1	2	1	1	2	2	2	3	3	3	3	3	5	5	4	4	5	2	5	4	3	3	4	5	4	4	3	5	1	5	3	3	3	3	5	5	5	4	3	5	2	#NULL!
10061	2	29	1	1	5	2	5	4	1	1	2	2	1	2	5	4	3	3	4	5	5	5	5	5	3	5	4	3	3	4	5	5	5	5	5	1	4	3	3	3	4	5	5	5	4	4	3	1	4
10062	2	19	1	1	4	1	6	4	5	2	1	1	2	3	5	3	3	3	5	5	5	5	3	5	3	5	3	3	3	5	5	5	5	3	5	1	5	3	3	3	5	5	5	5	4	3	5	2	#NULL!
10063	2	18	1	1	#NULL!	1	6	4	4	2	2	4	2	6	#NULL!	#NULL!	#NULL!	#NULL!	#NULL!	#NULL!	#NULL!	#NULL!	#NULL!	#NULL!	#NULL!	#NULL!	#NULL!	#NULL!	#NULL!	#NULL!	#NULL!	#NULL!	#NULL!	#NULL!	#NULL!	#NULL!	#NULL!	#NULL!	#NULL!	#NULL!	#NULL!	#NULL!	#NULL!	#NULL!	#NULL!	#NULL!	#NULL!	#NULL!	#NULL!
10064	2	#NULL!	1	2	4	2	6	1	1	1	1	4	1	3	4	2	4	2	2	5	4	3	5	5	3	5	3	4	2	3	5	4	3	4	5	1	4	2	3	3	2	5	4	3	2	5	5	1	4
10065	2	35	1	2	4	4	5	1	1	1	2	1	2	3	4	3	3	4	4	4	4	4	4	5	3	5	3	3	5	5	4	4	4	5	5	1	5	4	3	5	5	3	3	3	5	5	5	1	5
10066	2	27	1	2	4	3	4	1	1	1	2	5	1	3	5	3	2	4	3	2	2	2	4	5	3	5	3	2	4	4	2	2	2	5	5	1	5	4	3	3	4	2	2	2	3	4	3	1	5
10067	2	26	1	2	4	2	2	1	1	1	2	1	2	2	3	3	2	2	3	4	4	5	3	5	2	3	3	2	2	4	4	4	4	3	5	1	2	3	2	2	4	4	2	4	4	3	5	2	#NULL!
10068	2	29	1	2	4	2	3	1	1	1	2	3	2	6	#NULL!	#NULL!	#NULL!	#NULL!	#NULL!	#NULL!	#NULL!	#NULL!	#NULL!	#NULL!	#NULL!	#NULL!	#NULL!	#NULL!	#NULL!	#NULL!	#NULL!	#NULL!	#NULL!	#NULL!	#NULL!	#NULL!	#NULL!	#NULL!	#NULL!	#NULL!	#NULL!	#NULL!	#NULL!	#NULL!	#NULL!	#NULL!	#NULL!	#NULL!	#NULL!
10069	2	29	1	2	4	3	3	1	4	1	2	5	2	1	5	2	2	2	2	5	4	4	5	5	3	5	3	2	2	2	5	5	5	3	5	1	5	2	2	2	2	5	5	5	5	2	5	1	5
10070	2	26	1	2	4	3	3	1	2	1	2	2	2	3	5	3	2	2	3	5	4	4	4	5	3	5	2	2	2	2	5	4	4	4	5	1	5	2	3	3	3	5	4	4	4	4	5	2	#NULL!
10073	1	30	1	1	4	2	5	4	6	1	2	1	2	6	#NULL!	#NULL!	#NULL!	#NULL!	#NULL!	#NULL!	#NULL!	#NULL!	#NULL!	#NULL!	#NULL!	#NULL!	#NULL!	#NULL!	#NULL!	#NULL!	#NULL!	#NULL!	#NULL!	#NULL!	#NULL!	#NULL!	#NULL!	#NULL!	#NULL!	#NULL!	#NULL!	#NULL!	#NULL!	#NULL!	#NULL!	#NULL!	#NULL!	#NULL!	#NULL!
10074	2	23	1	2	4	2	2	1	1	1	1	3	2	3	5	2	2	2	3	5	3	3	3	5	3	5	3	3	3	3	3	3	3	3	5	1	5	3	3	3	3	3	3	3	5	3	5	2	#NULL!
10075	2	39	1	2	#NULL!	3	5	1	1	1	1	1	2	6	#NULL!	#NULL!	#NULL!	#NULL!	#NULL!	#NULL!	#NULL!	#NULL!	#NULL!	#NULL!	#NULL!	#NULL!	#NULL!	#NULL!	#NULL!	#NULL!	#NULL!	#NULL!	#NULL!	#NULL!	#NULL!	#NULL!	#NULL!	#NULL!	#NULL!	#NULL!	#NULL!	#NULL!	#NULL!	#NULL!	#NULL!	#NULL!	#NULL!	#NULL!	#NULL!
10076	1	60	1	2	4	2	5	2	2	2	2	3	1	3	5	2	4	1	2	5	4	4	4	5	2	5	4	5	1	4	5	5	4	4	5	1	5	4	3	3	4	4	4	4	4	5	5	1	5
10077	2	32	1	2	4	4	4	1	1	1	1	2	2	2	4	4	4	3	4	5	5	4	4	5	2	5	4	4	3	4	4	4	4	4	5	1	4	4	4	3	4	4	4	4	4	4	5	1	5
10079	2	35	1	2	4	2	5	1	1	1	1	3	2	2	5	3	4	4	5	5	4	4	4	5	3	5	5	5	5	5	5	5	5	5	5	1	5	3	2	2	5	5	2	5	5	5	5	1	5
10080	2	32	1	2	#NULL!	1	6	1	2	1	2	1	1	6	#NULL!	#NULL!	#NULL!	#NULL!	#NULL!	#NULL!	#NULL!	#NULL!	#NULL!	#NULL!	#NULL!	#NULL!	#NULL!	#NULL!	#NULL!	#NULL!	#NULL!	#NULL!	#NULL!	#NULL!	#NULL!	#NULL!	#NULL!	#NULL!	#NULL!	#NULL!	#NULL!	#NULL!	#NULL!	#NULL!	#NULL!	#NULL!	#NULL!	#NULL!	#NULL!
10081	1	36	1	2	#NULL!	2	4	2	1	2	1	1	2	3	5	4	5	5	5	4	4	3	5	4	3	5	4	3	4	3	3	3	3	3	3	1	5	3	3	3	5	3	5	3	3	3	3	2	#NULL!
10083	2	47	1	2	#NULL!	#NULL!	6	1	1	2	1	3	2	2	1	1	1	1	5	1	1	3	1	5	3	4	1	1	1	3	1	1	1	1	5	1	5	1	1	1	5	1	1	1	3	4	1	2	#NULL!
10084	2	52	4	2	4	1	6	1	1	2	1	1	1	1	5	3	3	3	3	5	3	5	3	5	1	5	3	3	3	3	4	3	5	3	5	1	5	3	4	3	3	3	2	2	5	1	5	2	#NULL!
10085	2	66	1	3	1	2	2	1	1	1	1	2	1	2	4	2	3	3	4	5	4	4	4	5	2	5	2	4	2	4	5	4	4	4	5	1	5	2	3	3	5	4	4	4	4	4	4	1	4
10086	2	19	1	1	4	1	1	1	1	1	1	1	2	6	1	1	1	4	1	1	1	3	4	5	3	4	2	3	3	2	1	1	3	3	5	2	#NULL!	#NULL!	#NULL!	#NULL!	#NULL!	#NULL!	#NULL!	#NULL!	#NULL!	#NULL!	#NULL!	1	1
10087	2	21	1	1	4	1	6	4	5	1	2	5	1	3	5	2	2	2	5	5	5	5	2	5	4	#NULL!	#NULL!	#NULL!	#NULL!	#NULL!	#NULL!	#NULL!	#NULL!	#NULL!	#NULL!	1	5	1	1	2	5	5	5	5	5	5	5	1	5
10088	1	21	1	1	#NULL!	3	3	6	1	3	1	7	2	5	#NULL!	#NULL!	#NULL!	#NULL!	#NULL!	#NULL!	#NULL!	#NULL!	#NULL!	#NULL!	4	#NULL!	#NULL!	#NULL!	#NULL!	#NULL!	#NULL!	#NULL!	#NULL!	#NULL!	#NULL!	2	#NULL!	#NULL!	#NULL!	#NULL!	#NULL!	#NULL!	#NULL!	#NULL!	#NULL!	#NULL!	#NULL!	1	5
10089	1	37	1	2	4	5	4	2	1	1	2	1	2	1	4	3	3	3	3	4	4	4	4	5	3	4	3	3	3	3	4	4	4	4	5	1	4	3	3	3	3	4	4	4	4	4	5	2	#NULL!
10090	1	59	1	2	#NULL!	1	6	2	1	1	1	1	1	3	4	1	4	1	4	5	5	4	1	5	3	4	1	4	1	4	4	4	4	1	4	1	5	2	2	4	5	5	4	4	5	4	4	1	1
10091	1	36	1	2	4	2	2	2	1	1	2	1	2	3	5	3	3	3	4	4	3	3	3	5	3	5	4	3	3	4	3	3	3	4	5	1	5	4	3	3	4	3	3	3	3	3	5	1	5
10092	2	21	1	1	4	5	5	4	5	1	1	2	1	2	5	3	3	3	4	5	5	5	4	5	3	5	3	3	3	4	5	5	5	4	5	1	5	3	3	3	4	5	5	5	5	5	5	1	5
10093	2	22	1	1	4	1	1	6	1	1	2	1	2	3	4	4	3	3	4	4	4	4	4	4	3	4	4	3	3	4	4	4	4	4	4	1	4	4	3	3	4	4	4	4	4	4	3	1	4
10094	2	33	1	2	4	3	4	1	1	1	2	1	2	3	3	3	2	2	3	3	3	3	4	5	2	3	3	2	2	3	4	4	4	4	5	1	3	3	2	2	3	3	3	3	3	3	5	1	3
10095	2	24	1	2	4	1	2	1	2	1	1	5	2	3	5	5	5	5	5	5	5	5	5	5	3	5	4	4	4	3	3	4	3	4	5	1	4	5	3	4	3	3	3	3	5	5	5	2	#NULL!
10096	2	51	1	3	1	1	6	1	1	2	1	3	2	3	5	5	5	5	5	5	5	5	5	5	3	5	5	5	5	5	5	5	5	5	5	1	5	5	5	5	5	5	5	5	5	5	5	1	5
10097	1	38	1	2	#NULL!	2	6	2	1	2	1	5	2	3	5	2	2	2	4	4	2	4	4	5	3	4	4	2	2	4	4	4	4	4	5	1	4	4	2	2	4	3	3	3	4	4	5	2	#NULL!
10098	2	47	1	#NULL!	#NULL!	1	5	4	1	1	2	1	2	3	5	5	2	2	5	5	5	5	5	5	3	5	2	5	2	5	5	5	5	5	5	1	5	2	2	2	5	5	5	4	4	4	5	2	#NULL!
10099	2	20	1	1	4	1	2	1	1	1	2	5	2	3	5	2	2	4	5	5	2	3	5	5	3	5	3	2	4	2	5	2	3	5	5	1	5	2	2	5	2	5	2	2	5	5	5	1	5
10100	2	48	1	2	#NULL!	5	6	1	1	1	1	5	1	3	5	5	5	5	5	5	5	5	5	5	3	5	5	5	5	5	5	5	5	5	5	1	5	5	5	5	5	5	5	5	5	5	5	1	4
10101	2	19	1	1	4	1	2	1	1	1	2	5	2	2	5	2	2	4	3	4	4	4	5	5	2	5	3	3	5	4	4	4	4	5	5	1	2	2	4	3	4	3	3	3	4	4	5	1	4
10102	1	37	1	2	#NULL!	2	5	2	1	1	1	5	2	2	5	3	3	3	3	5	4	5	4	5	2	5	3	3	3	3	5	5	5	4	5	1	5	3	3	3	3	5	5	5	5	5	5	1	5
10103	2	25	7	1	4	2	5	1	1	1	1	5	2	3	5	2	2	2	2	5	3	3	5	5	4	#NULL!	#NULL!	#NULL!	#NULL!	#NULL!	#NULL!	#NULL!	#NULL!	#NULL!	#NULL!	1	5	4	2	2	5	5	4	4	5	5	5	1	5
10104	1	#NULL!	1	2	6	5	6	2	2	1	1	1	2	3	3	2	4	3	5	4	2	2	4	4	3	5	3	4	3	3	4	3	2	3	4	1	5	3	4	4	4	4	2	2	4	4	3	1	5
10105	2	20	7	1	4	2	4	7	6	#NULL!	2	5	2	3	5	3	2	3	4	5	3	4	3	5	3	5	3	2	3	4	5	5	4	4	5	2	#NULL!	#NULL!	#NULL!	#NULL!	#NULL!	#NULL!	#NULL!	#NULL!	#NULL!	#NULL!	#NULL!	1	5
10106	2	20	7	1	#NULL!	2	5	4	6	2	1	1	1	3	3	2	3	2	3	4	2	4	1	5	3	4	2	2	2	3	4	4	3	1	5	1	4	2	2	2	3	4	4	2	4	1	4	2	#NULL!
10107	2	59	7	3	4	2	5	1	1	1	1	1	1	3	5	4	1	4	5	5	1	4	5	5	3	5	4	3	3	4	5	1	1	5	5	1	5	4	3	3	5	3	1	1	5	5	5	2	#NULL!
10108	1	52	5	2	4	5	4	2	1	1	2	2	2	6	#NULL!	#NULL!	#NULL!	#NULL!	#NULL!	#NULL!	#NULL!	#NULL!	#NULL!	#NULL!	#NULL!	#NULL!	#NULL!	#NULL!	#NULL!	#NULL!	#NULL!	#NULL!	#NULL!	#NULL!	#NULL!	#NULL!	#NULL!	#NULL!	#NULL!	#NULL!	#NULL!	#NULL!	#NULL!	#NULL!	#NULL!	#NULL!	#NULL!	#NULL!	#NULL!
10109	2	35	1	1	4	#NULL!	4	4	1	1	1	1	#NULL!	3	5	3	2	3	4	3	2	2	4	5	3	5	3	4	4	4	2	2	2	4	4	1	5	4	4	4	4	2	2	2	4	4	5	1	5
10110	1	28	1	2	4	1	2	2	1	1	2	1	2	3	5	5	5	4	5	4	4	5	3	5	3	5	4	5	5	3	5	5	5	5	5	1	5	3	5	5	5	5	5	5	5	5	5	2	#NULL!
10111	1	31	1	1	4	4	4	4	4	1	1	1	1	6	#NULL!	#NULL!	#NULL!	#NULL!	#NULL!	#NULL!	#NULL!	#NULL!	#NULL!	#NULL!	#NULL!	#NULL!	#NULL!	#NULL!	#NULL!	#NULL!	#NULL!	#NULL!	#NULL!	#NULL!	#NULL!	#NULL!	#NULL!	#NULL!	#NULL!	#NULL!	#NULL!	#NULL!	#NULL!	#NULL!	#NULL!	#NULL!	#NULL!	#NULL!	#NULL!
10112	2	43	1	2	4	2	4	4	5	1	1	1	2	6	5	1	4	4	3	2	3	3	2	5	3	5	1	2	2	3	5	5	2	2	5	1	4	3	2	2	3	3	3	2	5	3	5	2	#NULL!
10113	1	38	1	2	4	2	6	4	5	1	1	3	1	6	#NULL!	#NULL!	#NULL!	#NULL!	#NULL!	#NULL!	#NULL!	#NULL!	#NULL!	#NULL!	#NULL!	#NULL!	#NULL!	#NULL!	#NULL!	#NULL!	#NULL!	#NULL!	#NULL!	#NULL!	#NULL!	#NULL!	#NULL!	#NULL!	#NULL!	#NULL!	#NULL!	#NULL!	#NULL!	#NULL!	#NULL!	#NULL!	#NULL!	#NULL!	#NULL!
10114	2	50	1	2	#NULL!	3	6	1	6	#NULL!	1	7	2	6	3	2	2	2	3	3	3	3	3	5	3	4	2	2	2	3	3	3	3	3	5	1	5	2	2	2	3	3	3	3	3	4	5	1	3
10115	2	53	1	2	4	2	4	1	6	1	1	5	2	6	#NULL!	#NULL!	#NULL!	#NULL!	#NULL!	#NULL!	#NULL!	#NULL!	#NULL!	#NULL!	#NULL!	#NULL!	#NULL!	#NULL!	#NULL!	#NULL!	#NULL!	#NULL!	#NULL!	#NULL!	#NULL!	#NULL!	#NULL!	#NULL!	#NULL!	#NULL!	#NULL!	#NULL!	#NULL!	#NULL!	#NULL!	#NULL!	#NULL!	#NULL!	#NULL!
10116	2	22	1	1	4	4	6	4	1	1	2	1	2	1	5	2	2	5	5	5	5	5	5	5	1	5	2	5	2	5	2	5	3	5	5	1	4	4	5	2	5	5	5	5	5	2	2	2	#NULL!
10117	2	62	1	2	#NULL!	3	5	1	1	2	1	3	1	1	5	2	4	4	4	5	5	5	5	5	3	5	2	5	5	4	4	4	4	4	5	1	5	2	5	1	3	4	4	4	5	4	5	1	4
10118	1	58	1	2	1	2	6	4	4	1	2	1	2	6	#NULL!	#NULL!	#NULL!	#NULL!	#NULL!	#NULL!	#NULL!	#NULL!	#NULL!	#NULL!	#NULL!	#NULL!	#NULL!	#NULL!	#NULL!	#NULL!	#NULL!	#NULL!	#NULL!	#NULL!	#NULL!	#NULL!	#NULL!	#NULL!	#NULL!	#NULL!	#NULL!	#NULL!	#NULL!	#NULL!	#NULL!	#NULL!	#NULL!	#NULL!	#NULL!
10119	2	53	1	2	#NULL!	2	5	1	1	1	1	1	2	6	#NULL!	#NULL!	#NULL!	#NULL!	#NULL!	#NULL!	#NULL!	#NULL!	#NULL!	#NULL!	#NULL!	#NULL!	#NULL!	#NULL!	#NULL!	#NULL!	#NULL!	#NULL!	#NULL!	#NULL!	#NULL!	#NULL!	#NULL!	#NULL!	#NULL!	#NULL!	#NULL!	#NULL!	#NULL!	#NULL!	#NULL!	#NULL!	#NULL!	#NULL!	#NULL!
10120	1	19	1	1	#NULL!	3	6	4	4	1	1	3	1	6	#NULL!	#NULL!	#NULL!	#NULL!	#NULL!	#NULL!	#NULL!	#NULL!	#NULL!	#NULL!	#NULL!	#NULL!	#NULL!	#NULL!	#NULL!	#NULL!	#NULL!	#NULL!	#NULL!	#NULL!	#NULL!	#NULL!	#NULL!	#NULL!	#NULL!	#NULL!	#NULL!	#NULL!	#NULL!	#NULL!	#NULL!	#NULL!	#NULL!	#NULL!	#NULL!
10121	2	33	1	2	#NULL!	2	6	1	1	2	1	1	1	3	4	4	4	4	3	4	4	3	4	4	3	4	3	4	3	4	4	4	3	4	4	1	4	4	3	4	3	4	4	3	4	4	4	1	4
10122	2	#NULL!	1	1	4	3	4	4	5	1	2	5	2	6	#NULL!	#NULL!	#NULL!	#NULL!	#NULL!	#NULL!	#NULL!	#NULL!	#NULL!	#NULL!	#NULL!	#NULL!	#NULL!	#NULL!	#NULL!	#NULL!	#NULL!	#NULL!	#NULL!	#NULL!	#NULL!	#NULL!	#NULL!	#NULL!	#NULL!	#NULL!	#NULL!	#NULL!	#NULL!	#NULL!	#NULL!	#NULL!	#NULL!	#NULL!	#NULL!
10123	2	46	1	2	#NULL!	4	6	1	1	1	1	1	2	6	#NULL!	#NULL!	#NULL!	#NULL!	#NULL!	#NULL!	#NULL!	#NULL!	#NULL!	#NULL!	#NULL!	#NULL!	#NULL!	#NULL!	#NULL!	#NULL!	#NULL!	#NULL!	#NULL!	#NULL!	#NULL!	#NULL!	#NULL!	#NULL!	#NULL!	#NULL!	#NULL!	#NULL!	#NULL!	#NULL!	#NULL!	#NULL!	#NULL!	#NULL!	#NULL!
10124	2	35	1	2	6	5	5	1	1	1	2	6	2	2	3	2	4	2	2	3	4	4	3	5	2	3	2	4	2	2	4	4	4	3	5	1	4	3	4	3	3	4	4	4	4	3	5	1	4
10125	2	48	1	2	4	3	3	1	1	1	2	1	2	3	5	2	3	3	3	4	4	4	2	4	3	5	2	3	3	2	4	4	4	3	4	1	4	2	2	3	2	4	4	4	5	4	4	1	4
10126	2	#NULL!	1	2	1	2	6	1	2	#NULL!	1	1	2	3	5	2	2	2	2	5	3	2	2	5	3	5	2	5	3	2	5	3	3	3	5	1	5	2	2	2	2	3	3	3	5	2	5	2	#NULL!
10127	2	55	1	2	#NULL!	2	5	1	2	1	2	1	1	1	4	2	2	2	4	2	4	2	3	4	3	5	2	4	2	3	4	4	2	4	5	1	5	5	3	5	4	2	2	2	5	4	2	1	5
10128	1	26	1	1	4	2	6	4	4	1	1	1	1	1	2	2	2	4	3	4	2	4	4	4	3	4	2	3	4	2	2	2	2	4	4	1	4	2	2	4	4	4	2	2	4	4	4	2	#NULL!
10129	2	27	1	2	#NULL!	2	1	1	1	1	1	3	2	6	#NULL!	#NULL!	#NULL!	#NULL!	#NULL!	#NULL!	#NULL!	#NULL!	#NULL!	#NULL!	#NULL!	#NULL!	#NULL!	#NULL!	#NULL!	#NULL!	#NULL!	#NULL!	#NULL!	#NULL!	#NULL!	#NULL!	#NULL!	#NULL!	#NULL!	#NULL!	#NULL!	#NULL!	#NULL!	#NULL!	#NULL!	#NULL!	#NULL!	#NULL!	#NULL!
10130	2	43	1	2	#NULL!	2	6	1	1	2	2	2	1	2	5	2	4	2	4	4	4	4	4	5	3	5	4	4	2	4	4	4	4	3	5	1	5	4	2	2	4	3	3	3	5	4	4	1	5
10131	2	24	1	1	4	2	4	4	1	1	2	5	2	5	#NULL!	#NULL!	#NULL!	#NULL!	#NULL!	#NULL!	#NULL!	#NULL!	#NULL!	#NULL!	3	5	1	1	1	1	5	5	5	5	5	1	5	1	1	1	1	5	5	5	5	5	5	2	#NULL!
10132	2	30	1	2	4	4	2	1	2	1	1	2	1	1	5	4	2	5	5	5	5	5	5	5	2	5	4	1	5	5	5	5	5	5	5	1	5	4	1	5	5	5	5	5	5	5	5	1	5
10133	2	23	1	1	4	2	4	4	4	1	1	5	2	5	#NULL!	#NULL!	#NULL!	#NULL!	#NULL!	#NULL!	#NULL!	#NULL!	#NULL!	#NULL!	3	3	3	4	3	3	3	3	3	3	2	2	#NULL!	#NULL!	#NULL!	#NULL!	#NULL!	#NULL!	#NULL!	#NULL!	#NULL!	#NULL!	#NULL!	2	#NULL!
10134	2	23	1	1	4	3	2	1	1	1	2	4	2	3	4	3	4	4	4	5	4	4	4	5	3	4	3	4	4	4	4	4	4	4	5	1	5	3	4	4	4	4	4	3	3	4	3	1	4
10135	2	45	1	2	#NULL!	2	6	1	1	2	2	1	2	6	#NULL!	#NULL!	#NULL!	#NULL!	#NULL!	#NULL!	#NULL!	#NULL!	#NULL!	#NULL!	#NULL!	#NULL!	#NULL!	#NULL!	#NULL!	#NULL!	#NULL!	#NULL!	#NULL!	#NULL!	#NULL!	#NULL!	#NULL!	#NULL!	#NULL!	#NULL!	#NULL!	#NULL!	#NULL!	#NULL!	#NULL!	#NULL!	#NULL!	#NULL!	#NULL!
10136	2	34	1	2	#NULL!	1	6	1	2	2	2	2	1	3	5	2	2	5	5	5	5	5	2	5	3	5	2	4	3	3	5	5	5	5	5	1	5	3	3	4	5	5	5	5	4	5	5	1	3
10137	2	36	1	2	4	2	5	1	2	2	1	3	2	3	4	3	3	3	4	3	3	5	4	5	3	5	3	3	3	3	3	3	3	5	5	1	4	3	3	3	3	3	3	3	3	5	5	1	5
10138	1	34	1	2	4	5	6	2	1	2	1	1	2	3	5	5	5	2	2	5	2	2	5	5	3	5	5	5	3	5	5	5	5	5	5	1	5	5	5	2	5	5	5	5	5	5	5	1	5
10139	1	43	1	2	4	2	2	2	1	1	1	1	2	3	3	3	3	3	3	3	3	3	3	3	3	3	4	3	3	4	3	3	3	4	3	1	4	3	4	3	4	3	3	3	3	3	3	1	3
10140	1	54	1	2	4	2	5	2	1	1	1	1	1	6	3	3	3	3	4	5	4	4	3	5	3	3	3	3	3	4	5	4	4	3	5	1	5	4	4	4	4	4	4	4	3	4	5	1	4
10141	1	27	9	1	#NULL!	3	1	1	1	2	1	3	2	3	3	5	1	5	2	3	1	1	5	4	3	3	4	1	5	2	2	1	1	5	4	1	3	4	1	5	2	3	1	1	4	5	4	1	4
10142	2	35	1	2	4	2	5	1	1	1	2	5	2	3	5	2	2	2	3	5	4	5	5	5	3	5	2	2	2	3	4	4	4	4	5	1	5	2	2	2	3	4	4	4	5	4	5	1	5
10143	2	35	7	2	4	3	5	4	4	1	1	2	2	2	4	2	2	2	3	4	3	4	4	5	3	4	3	3	3	3	4	4	4	4	5	1	4	3	3	3	4	4	2	4	4	3	5	1	4
10144	2	38	1	2	5	#NULL!	4	4	2	1	2	5	2	3	4	2	2	2	3	4	3	3	4	5	3	5	2	3	3	3	3	3	3	4	5	1	5	2	2	3	2	2	2	2	3	4	4	1	4
10145	2	30	12	1	5	1	1	1	1	1	1	3	1	1	4	2	2	2	2	2	5	5	3	5	4	#NULL!	#NULL!	#NULL!	#NULL!	#NULL!	#NULL!	#NULL!	#NULL!	#NULL!	#NULL!	2	#NULL!	#NULL!	#NULL!	#NULL!	#NULL!	#NULL!	#NULL!	#NULL!	#NULL!	#NULL!	#NULL!	2	#NULL!
10146	2	36	1	2	4	3	4	1	1	1	2	5	2	3	5	3	3	3	5	5	5	5	5	5	3	5	3	3	3	5	5	5	5	5	5	1	5	3	3	3	5	5	5	5	5	5	5	1	5
10147	1	69	1	2	5	2	4	2	1	1	1	1	2	2	3	3	3	3	3	3	3	3	3	3	2	3	3	2	3	3	3	3	3	3	3	1	4	3	3	4	3	3	3	3	3	3	3	1	3
10148	2	48	1	2	#NULL!	3	6	1	1	1	2	1	2	3	4	3	3	3	3	4	5	5	4	5	3	4	3	4	3	3	5	5	5	4	5	1	5	3	4	4	3	5	5	5	5	4	5	1	4
10149	2	45	1	2	4	4	6	4	4	1	1	1	2	3	5	4	2	5	4	5	5	5	5	5	3	5	4	2	5	5	5	5	5	5	5	1	5	4	2	5	5	5	5	5	5	5	5	1	5
10150	2	31	1	2	4	4	5	1	1	1	2	1	2	3	5	1	1	1	4	4	1	1	1	5	3	5	1	1	1	4	4	4	4	2	4	1	5	1	1	1	3	4	4	4	4	1	5	1	5
10151	2	58	1	2	1	2	6	1	1	2	1	3	2	2	5	2	2	2	3	4	3	4	2	5	2	5	2	2	2	3	3	3	4	3	5	1	5	1	1	1	1	3	3	3	4	2	5	2	#NULL!
10152	2	23	1	1	4	2	1	1	1	1	2	1	2	6	#NULL!	#NULL!	#NULL!	#NULL!	#NULL!	#NULL!	#NULL!	#NULL!	#NULL!	#NULL!	#NULL!	#NULL!	#NULL!	#NULL!	#NULL!	#NULL!	#NULL!	#NULL!	#NULL!	#NULL!	#NULL!	#NULL!	#NULL!	#NULL!	#NULL!	#NULL!	#NULL!	#NULL!	#NULL!	#NULL!	#NULL!	#NULL!	#NULL!	#NULL!	#NULL!
10153	2	20	7	1	4	2	3	1	3	2	2	2	2	6	#NULL!	#NULL!	#NULL!	#NULL!	#NULL!	#NULL!	#NULL!	#NULL!	#NULL!	#NULL!	#NULL!	#NULL!	#NULL!	#NULL!	#NULL!	#NULL!	#NULL!	#NULL!	#NULL!	#NULL!	#NULL!	#NULL!	#NULL!	#NULL!	#NULL!	#NULL!	#NULL!	#NULL!	#NULL!	#NULL!	#NULL!	#NULL!	#NULL!	#NULL!	#NULL!
10154	2	#NULL!	1	2	#NULL!	2	6	1	1	1	1	5	1	2	3	2	3	3	3	4	3	3	3	5	3	4	2	3	3	3	4	3	3	3	5	1	4	3	3	3	3	3	3	3	3	3	5	1	4
10155	1	45	1	2	#NULL!	1	5	2	1	1	1	3	2	6	#NULL!	#NULL!	#NULL!	#NULL!	#NULL!	#NULL!	#NULL!	#NULL!	#NULL!	#NULL!	#NULL!	#NULL!	#NULL!	#NULL!	#NULL!	#NULL!	#NULL!	#NULL!	#NULL!	#NULL!	#NULL!	#NULL!	#NULL!	#NULL!	#NULL!	#NULL!	#NULL!	#NULL!	#NULL!	#NULL!	#NULL!	#NULL!	#NULL!	#NULL!	#NULL!
10156	2	42	1	2	#NULL!	2	5	4	4	1	1	3	1	3	4	3	5	4	5	5	5	5	4	5	3	4	3	3	3	4	5	5	5	4	5	1	5	4	4	4	5	5	5	5	4	4	5	1	4
10157	1	#NULL!	1	1	4	2	5	4	4	1	1	3	2	3	5	2	3	3	2	5	3	3	5	5	2	5	2	3	3	2	3	3	3	5	5	1	5	2	2	5	3	5	3	3	5	5	5	1	5
10158	2	18	1	1	#NULL!	3	6	4	4	2	2	1	1	3	4	4	3	4	4	4	4	3	4	5	3	4	4	4	4	3	4	4	4	5	4	1	4	4	4	4	3	3	4	3	4	3	5	2	#NULL!
10159	1	33	1	2	4	3	5	2	1	1	2	1	2	3	5	5	5	4	4	4	5	4	4	5	3	4	4	5	5	4	5	4	5	4	5	1	5	4	5	4	5	4	5	5	4	5	4	2	#NULL!
10160	1	29	1	2	4	2	2	2	1	1	2	1	2	6	#NULL!	#NULL!	#NULL!	#NULL!	#NULL!	#NULL!	#NULL!	#NULL!	#NULL!	#NULL!	#NULL!	#NULL!	#NULL!	#NULL!	#NULL!	#NULL!	#NULL!	#NULL!	#NULL!	#NULL!	#NULL!	#NULL!	#NULL!	#NULL!	#NULL!	#NULL!	#NULL!	#NULL!	#NULL!	#NULL!	#NULL!	#NULL!	#NULL!	#NULL!	#NULL!
10161	1	50	1	2	4	2	6	2	1	1	2	1	2	3	4	3	4	3	4	5	4	4	3	5	3	5	3	4	3	4	5	5	5	4	5	1	5	4	4	3	5	5	5	5	4	4	5	1	4
10162	2	45	1	2	#NULL!	2	5	1	1	1	1	1	1	1	5	3	2	2	5	3	5	5	4	5	3	5	3	3	4	4	4	4	4	4	5	1	5	3	3	4	5	5	5	4	4	5	5	1	5
10163	2	36	1	2	#NULL!	2	6	1	2	1	2	1	1	2	4	4	4	4	4	4	4	4	4	4	3	4	4	4	4	4	4	4	4	4	4	1	4	4	4	4	4	4	4	4	4	4	4	1	4
10164	2	37	1	2	4	2	6	1	2	1	2	5	2	3	4	3	3	4	5	5	3	3	4	5	3	4	3	3	4	5	4	3	4	4	5	1	4	3	3	4	5	4	3	3	4	4	5	2	#NULL!
10166	2	28	1	2	5	2	4	1	4	1	2	3	2	3	4	2	3	3	2	5	4	4	4	5	3	4	2	3	3	2	5	4	4	4	5	1	4	2	3	3	2	5	4	4	4	4	5	1	4
10167	2	52	1	2	#NULL!	2	5	1	4	1	2	1	1	3	4	3	4	3	3	5	5	5	4	5	3	4	3	4	4	3	5	4	4	4	5	1	4	3	4	3	3	5	5	4	4	4	5	2	#NULL!
10168	2	28	1	2	4	2	3	1	2	1	1	1	2	3	3	3	1	1	2	2	3	3	3	5	3	4	3	2	2	3	3	2	2	3	5	1	4	3	2	2	3	2	2	2	3	3	4	2	#NULL!
10169	2	33	1	2	5	1	5	1	2	1	2	5	2	3	5	2	3	3	4	2	3	3	4	4	3	5	2	3	3	4	2	2	2	4	5	1	4	2	2	2	3	2	2	2	5	4	4	2	#NULL!
10170	2	53	1	3	#NULL!	2	3	1	1	2	1	2	1	6	#NULL!	#NULL!	#NULL!	#NULL!	#NULL!	#NULL!	#NULL!	#NULL!	#NULL!	#NULL!	#NULL!	#NULL!	#NULL!	#NULL!	#NULL!	#NULL!	#NULL!	#NULL!	#NULL!	#NULL!	#NULL!	#NULL!	#NULL!	#NULL!	#NULL!	#NULL!	#NULL!	#NULL!	#NULL!	#NULL!	#NULL!	#NULL!	#NULL!	#NULL!	#NULL!
10171	2	33	1	2	4	2	6	1	2	1	1	1	1	2	3	3	3	3	3	3	3	3	3	5	2	3	3	3	3	3	3	4	3	3	5	1	4	3	3	3	3	3	3	3	3	3	5	1	3
10172	1	54	1	2	4	3	6	2	2	1	1	2	1	2	4	4	4	4	5	5	3	3	4	5	3	5	3	5	4	5	5	4	4	5	5	1	5	3	3	5	5	5	3	3	4	5	5	2	#NULL!
10173	1	52	1	2	4	2	6	4	4	2	1	3	2	3	2	2	5	1	5	5	1	1	1	5	3	3	1	5	1	5	5	1	1	1	5	1	5	1	5	1	5	5	1	1	5	1	5	1	5
10174	2	40	1	2	4	2	4	1	4	1	2	1	1	3	3	2	5	2	3	4	4	4	4	5	3	4	4	4	4	4	5	5	5	3	5	1	5	4	3	4	4	4	4	4	4	4	4	1	5
10175	2	55	1	2	#NULL!	2	4	1	2	2	2	4	1	6	#NULL!	#NULL!	#NULL!	#NULL!	#NULL!	#NULL!	#NULL!	#NULL!	#NULL!	#NULL!	#NULL!	#NULL!	#NULL!	#NULL!	#NULL!	#NULL!	#NULL!	#NULL!	#NULL!	#NULL!	#NULL!	#NULL!	#NULL!	#NULL!	#NULL!	#NULL!	#NULL!	#NULL!	#NULL!	#NULL!	#NULL!	#NULL!	#NULL!	#NULL!	#NULL!
10176	1	60	1	2	4	5	6	4	1	1	1	1	2	3	5	4	4	4	4	5	5	5	5	5	3	5	4	4	4	4	5	5	5	5	5	1	5	5	4	4	4	4	5	5	4	5	5	1	5
10177	1	27	1	1	4	3	4	4	1	1	1	5	2	6	#NULL!	#NULL!	#NULL!	#NULL!	#NULL!	#NULL!	#NULL!	#NULL!	#NULL!	#NULL!	#NULL!	#NULL!	#NULL!	#NULL!	#NULL!	#NULL!	#NULL!	#NULL!	#NULL!	#NULL!	#NULL!	#NULL!	#NULL!	#NULL!	#NULL!	#NULL!	#NULL!	#NULL!	#NULL!	#NULL!	#NULL!	#NULL!	#NULL!	#NULL!	#NULL!
10178	1	46	1	3	4	2	3	1	1	2	1	3	2	3	4	4	4	4	3	3	5	5	5	4	3	5	5	5	4	4	5	5	5	5	3	1	4	4	3	3	4	3	3	3	4	4	4	1	4
10179	2	52	1	2	#NULL!	2	6	1	2	1	1	1	2	6	#NULL!	#NULL!	#NULL!	#NULL!	#NULL!	#NULL!	#NULL!	#NULL!	#NULL!	#NULL!	#NULL!	#NULL!	#NULL!	#NULL!	#NULL!	#NULL!	#NULL!	#NULL!	#NULL!	#NULL!	#NULL!	#NULL!	#NULL!	#NULL!	#NULL!	#NULL!	#NULL!	#NULL!	#NULL!	#NULL!	#NULL!	#NULL!	#NULL!	#NULL!	#NULL!
10181	2	#NULL!	1	1	4	2	6	4	4	1	1	3	2	3	5	3	2	2	2	5	2	2	5	5	3	5	2	2	2	2	5	5	2	5	5	1	5	2	2	2	3	5	2	2	5	5	5	1	5
10182	2	22	3	1	4	2	6	4	4	2	2	1	2	3	5	5	4	5	4	5	4	4	5	5	3	5	4	3	3	4	5	5	5	5	5	2	#NULL!	#NULL!	#NULL!	#NULL!	#NULL!	#NULL!	#NULL!	#NULL!	#NULL!	#NULL!	#NULL!	1	5
10183	2	21	1	1	4	2	6	7	4	1	2	1	2	2	4	4	4	4	4	4	5	4	5	4	2	5	5	5	5	4	5	5	5	5	5	1	5	5	5	5	5	5	5	5	5	5	5	1	5
10184	1	23	1	2	#NULL!	2	2	1	1	1	2	5	2	3	5	3	3	3	3	5	4	4	4	5	3	5	4	3	3	3	5	4	4	4	5	1	5	3	3	3	3	4	4	4	4	4	5	1	5
10185	2	38	5	2	4	3	6	1	4	#NULL!	2	4	2	3	5	3	4	3	3	2	3	3	5	5	3	5	3	3	2	2	4	3	3	3	5	1	4	4	4	3	3	3	3	3	4	3	5	1	4
10186	2	22	1	1	4	2	6	4	5	2	1	1	1	1	5	2	2	5	5	5	5	5	5	5	3	5	5	5	5	5	5	5	5	5	5	1	5	5	5	5	5	5	5	5	5	5	5	1	5
10187	2	35	1	2	4	3	5	1	1	1	2	1	2	3	4	4	3	3	4	4	4	4	4	4	3	4	3	3	3	4	4	4	4	4	4	1	4	3	3	3	4	4	4	4	4	4	4	1	4
10188	2	21	1	1	4	1	1	6	1	1	2	2	2	2	4	4	4	3	4	4	4	4	4	4	2	4	4	4	3	4	4	4	4	4	4	1	4	3	3	4	4	4	4	4	4	5	4	2	#NULL!
10189	2	38	7	2	#NULL!	3	5	1	1	1	2	1	2	3	5	3	4	4	5	5	5	5	5	5	3	5	3	4	4	5	5	5	5	5	5	1	5	3	4	4	5	5	5	5	5	5	2	1	5
10190	2	23	1	2	4	3	2	1	1	1	1	1	2	3	5	4	4	4	4	4	4	4	5	4	3	5	4	4	4	4	4	4	4	5	5	1	5	4	4	4	4	4	4	4	4	5	4	1	5
10191	2	23	1	1	4	2	2	1	1	1	1	1	1	2	5	5	5	5	5	5	5	5	5	5	2	5	5	5	5	5	5	5	5	5	5	1	4	4	5	4	3	4	4	2	5	5	3	1	5
10192	2	54	1	3	4	2	4	1	1	1	1	1	1	2	5	4	4	4	5	4	4	4	5	4	2	5	4	4	4	5	4	4	4	5	4	1	5	4	4	4	5	4	4	4	4	5	4	1	5
10193	2	48	1	2	#NULL!	4	6	1	1	1	2	1	2	6	5	3	3	3	3	5	5	5	5	5	3	5	3	3	3	3	5	5	5	5	5	1	5	3	3	3	3	5	5	5	3	5	3	1	5
10194	2	22	1	2	#NULL!	3	3	1	1	1	1	1	2	2	3	2	4	4	4	5	4	5	4	5	2	5	2	4	4	4	4	4	5	4	5	1	4	2	4	4	4	5	5	5	4	5	5	2	#NULL!
10195	2	21	1	1	4	2	6	4	4	1	1	3	2	3	4	4	3	3	5	4	3	3	3	5	2	5	3	4	3	5	4	3	3	4	5	1	3	4	3	3	5	4	3	3	4	4	5	1	5
10196	1	25	1	1	4	2	5	4	1	1	1	1	1	3	5	3	5	5	4	5	5	5	4	5	3	4	3	5	5	4	5	5	5	4	5	1	4	4	5	5	4	5	5	5	4	4	5	1	4
10197	2	20	1	1	4	2	6	4	4	2	1	3	1	5	#NULL!	#NULL!	#NULL!	#NULL!	#NULL!	#NULL!	#NULL!	#NULL!	#NULL!	#NULL!	1	5	1	3	3	4	4	4	4	4	5	1	5	2	3	3	4	4	5	5	2	4	5	2	#NULL!
10198	2	22	1	1	4	2	4	4	5	1	1	3	2	3	5	2	3	3	2	5	5	5	3	5	3	5	3	3	3	3	5	5	5	3	5	1	5	3	3	3	3	5	5	5	5	3	5	2	#NULL!
10199	2	19	1	1	4	3	6	4	5	1	1	1	2	2	3	3	3	3	3	3	3	3	3	3	2	3	3	3	3	3	3	3	3	3	3	1	3	3	3	3	3	3	3	3	3	3	3	1	3
10200	2	30	1	2	4	#NULL!	6	1	1	2	1	1	2	2	4	2	2	2	2	5	3	3	3	4	2	3	2	2	2	2	5	4	3	2	5	1	4	2	2	2	2	5	3	3	2	2	5	1	3
10201	2	25	1	2	4	2	3	1	2	2	2	5	2	2	5	2	3	4	2	5	3	5	5	5	3	5	2	4	4	2	5	5	5	5	5	1	5	2	4	4	2	5	5	5	3	5	5	1	5
10202	2	25	1	2	4	3	3	1	2	1	2	2	2	3	4	1	2	2	1	5	4	4	3	5	3	4	1	1	3	1	5	4	4	3	5	1	4	1	1	3	1	4	4	4	4	2	5	2	#NULL!
10203	2	18	1	1	4	3	6	1	5	2	2	5	1	6	#NULL!	#NULL!	#NULL!	#NULL!	#NULL!	#NULL!	#NULL!	#NULL!	#NULL!	#NULL!	#NULL!	#NULL!	#NULL!	#NULL!	#NULL!	#NULL!	#NULL!	#NULL!	#NULL!	#NULL!	#NULL!	#NULL!	#NULL!	#NULL!	#NULL!	#NULL!	#NULL!	#NULL!	#NULL!	#NULL!	#NULL!	#NULL!	#NULL!	#NULL!	#NULL!
10204	2	29	1	2	4	2	4	1	1	2	1	6	2	1	3	1	2	2	3	4	4	4	2	5	3	3	2	2	2	3	4	4	4	1	5	1	3	2	2	2	3	4	4	4	4	1	5	1	3
10205	2	22	1	1	4	#NULL!	4	4	4	1	1	1	2	5	#NULL!	#NULL!	#NULL!	#NULL!	#NULL!	#NULL!	#NULL!	#NULL!	#NULL!	#NULL!	3	3	3	3	4	4	4	3	4	4	5	2	#NULL!	#NULL!	#NULL!	#NULL!	#NULL!	#NULL!	#NULL!	#NULL!	#NULL!	#NULL!	#NULL!	1	4
10206	2	26	1	1	4	2	5	1	1	1	2	4	2	3	4	3	3	3	2	3	3	3	4	4	3	3	2	3	3	2	3	3	3	4	4	1	3	2	3	3	2	4	3	3	4	4	4	1	4
10208	1	36	1	2	4	3	2	2	6	1	1	4	1	1	5	2	2	4	2	2	2	2	5	5	2	5	2	2	5	2	2	2	2	5	5	1	5	2	2	5	3	2	2	2	2	5	5	1	5
10209	2	31	1	2	#NULL!	2	2	1	2	2	2	2	1	3	4	2	1	1	4	4	4	4	1	5	4	#NULL!	#NULL!	#NULL!	#NULL!	#NULL!	#NULL!	#NULL!	#NULL!	#NULL!	#NULL!	1	4	1	1	1	5	4	4	3	2	2	5	2	#NULL!
10210	2	30	1	1	#NULL!	#NULL!	3	4	1	1	1	3	2	3	5	4	5	2	5	5	4	4	4	4	3	4	3	3	4	4	4	4	3	3	5	1	4	3	1	1	2	5	5	5	3	5	5	2	#NULL!
10211	1	34	1	1	4	#NULL!	1	1	1	1	1	1	2	5	#NULL!	#NULL!	#NULL!	#NULL!	#NULL!	#NULL!	#NULL!	#NULL!	#NULL!	#NULL!	3	5	2	5	2	3	5	2	3	2	5	1	5	2	2	3	3	3	3	2	5	5	3	1	5
10212	2	25	1	1	4	1	1	1	1	1	2	5	2	1	5	1	1	3	1	2	4	5	5	5	1	5	1	1	5	1	1	3	5	5	5	1	5	1	1	3	2	2	3	4	5	5	5	1	5
10213	2	48	1	2	4	5	6	1	1	1	1	3	1	6	4	2	2	2	4	3	4	4	2	5	3	4	2	2	2	4	3	4	4	2	5	1	4	2	3	3	3	3	3	3	4	2	4	1	4
10214	2	23	1	1	4	2	6	4	5	1	2	1	1	3	5	2	3	3	2	5	5	4	2	5	2	5	2	3	3	2	4	4	5	3	5	1	5	2	3	3	2	5	5	5	4	4	5	1	5
10215	2	23	1	2	4	2	2	1	1	2	2	5	2	3	5	4	2	2	5	5	4	2	2	5	3	5	3	2	2	4	4	2	2	3	5	1	5	3	2	2	5	4	2	2	2	5	5	2	#NULL!
10216	2	27	1	2	5	2	1	1	1	1	2	2	2	1	2	2	1	1	4	3	2	2	3	4	3	5	2	5	2	2	5	4	3	4	4	1	5	4	1	2	4	3	3	3	3	4	3	1	4
10217	2	62	1	2	#NULL!	3	3	1	1	2	1	1	1	2	3	4	4	2	2	5	4	4	4	5	2	4	4	4	2	2	4	4	4	4	4	1	4	4	4	2	4	4	4	4	4	4	4	1	4
10218	1	29	1	2	4	3	2	2	6	2	1	5	2	3	4	2	2	2	2	4	3	3	3	5	3	4	2	3	3	2	3	3	3	3	5	1	5	2	2	4	2	3	3	3	3	3	5	2	#NULL!
10219	2	22	1	1	4	3	6	4	4	1	2	1	2	3	4	3	3	3	4	3	3	3	5	5	3	5	4	4	4	4	4	4	4	5	5	1	5	3	3	3	3	3	3	4	4	5	5	1	5
10220	2	54	1	1	#NULL!	4	3	4	1	1	2	1	1	3	4	2	3	2	4	4	3	3	2	5	3	4	2	2	2	3	5	4	4	2	5	1	4	2	2	2	3	4	5	4	5	2	5	1	5
10221	2	40	1	1	5	3	3	4	1	1	2	1	2	3	3	2	3	3	3	5	2	2	2	5	3	3	1	3	3	3	5	3	3	3	5	1	2	3	3	3	3	1	3	3	2	3	1	2	#NULL!
10222	2	36	1	2	#NULL!	3	6	1	2	1	1	5	2	3	4	2	2	2	4	4	4	4	4	5	3	4	2	2	2	4	4	4	4	4	5	1	4	2	2	2	4	3	4	2	4	4	5	2	#NULL!
10223	2	29	1	2	4	3	2	1	2	1	2	2	2	2	4	2	3	3	3	4	4	4	4	4	2	4	2	3	3	2	4	4	4	4	4	1	4	3	2	2	4	4	4	3	4	4	4	2	#NULL!
10224	1	43	1	2	4	2	4	2	6	#NULL!	1	3	2	3	5	1	3	3	3	4	4	3	4	5	3	5	1	4	4	3	4	3	3	4	5	1	5	1	4	4	4	3	3	3	3	4	5	2	#NULL!
10225	2	33	1	2	4	3	5	1	4	1	2	1	2	3	3	3	1	1	3	1	3	2	3	2	3	3	4	2	2	5	4	5	4	5	5	1	5	5	2	2	5	3	5	5	5	5	5	2	#NULL!
10226	1	23	1	#NULL!	4	1	1	1	1	1	2	1	1	5	#NULL!	#NULL!	#NULL!	#NULL!	#NULL!	#NULL!	#NULL!	#NULL!	#NULL!	#NULL!	3	4	4	3	3	5	3	3	3	3	5	1	5	4	3	3	5	3	3	4	5	4	5	2	#NULL!
10227	1	52	1	2	#NULL!	1	6	2	1	2	1	4	1	1	3	1	3	2	3	3	3	5	3	5	2	5	1	4	4	4	4	3	3	3	5	1	5	1	4	3	4	4	4	4	3	3	5	1	4
10228	1	24	1	1	4	4	6	4	5	1	1	1	1	5	#NULL!	#NULL!	#NULL!	#NULL!	#NULL!	#NULL!	#NULL!	#NULL!	#NULL!	#NULL!	3	4	2	3	3	2	4	3	3	3	4	1	4	2	3	3	3	4	3	3	4	4	4	2	#NULL!
10229	1	26	1	1	#NULL!	1	6	4	5	2	1	5	1	5	#NULL!	#NULL!	#NULL!	#NULL!	#NULL!	#NULL!	#NULL!	#NULL!	#NULL!	#NULL!	3	1	1	1	1	1	1	1	1	1	1	1	2	2	2	2	2	2	2	2	2	2	2	2	#NULL!
10230	1	28	5	1	4	4	6	4	6	2	2	2	2	3	5	3	4	2	5	5	5	5	2	5	3	5	3	4	2	4	5	5	5	2	5	2	#NULL!	#NULL!	#NULL!	#NULL!	#NULL!	#NULL!	#NULL!	#NULL!	#NULL!	#NULL!	#NULL!	2	#NULL!
10231	2	#NULL!	6	1	4	1	6	4	4	1	1	3	1	3	3	3	3	3	3	3	3	3	3	4	3	4	1	4	4	4	4	4	4	4	4	1	5	2	4	4	1	4	4	4	4	4	4	1	3
10232	2	27	1	2	4	1	2	1	2	1	1	1	2	3	5	1	1	1	4	5	1	1	1	5	3	5	1	1	1	1	1	1	1	5	5	1	5	1	1	1	1	1	1	1	5	5	5	2	#NULL!
10233	2	60	1	1	#NULL!	1	4	1	4	1	1	1	2	5	#NULL!	#NULL!	#NULL!	#NULL!	#NULL!	#NULL!	#NULL!	#NULL!	#NULL!	#NULL!	3	3	1	3	2	3	3	1	2	2	3	1	5	5	4	3	3	5	4	3	4	3	3	2	#NULL!
10234	2	40	1	2	#NULL!	5	6	1	1	1	2	1	2	3	4	3	2	2	3	5	2	2	3	5	3	4	3	2	2	3	5	4	3	3	5	1	4	3	2	2	3	4	4	4	5	3	5	1	5
10235	2	60	1	2	#NULL!	2	6	3	3	1	2	1	2	2	2	2	3	3	3	4	4	4	4	5	2	3	2	3	3	3	4	4	4	4	5	2	#NULL!	#NULL!	#NULL!	#NULL!	#NULL!	#NULL!	#NULL!	#NULL!	#NULL!	#NULL!	#NULL!	1	3
10236	2	22	1	1	4	3	5	1	4	2	1	3	1	1	1	2	2	2	5	5	5	4	2	5	3	3	1	1	1	4	5	4	4	2	5	1	3	5	4	4	3	2	1	2	5	4	1	1	4
10237	2	30	1	2	4	1	4	2	2	1	2	5	1	3	3	3	3	3	3	3	3	3	3	3	3	3	3	3	3	3	3	3	3	3	3	1	3	3	3	3	3	3	3	3	3	3	3	1	3
10238	2	33	1	2	4	4	6	1	1	1	1	2	2	6	4	2	1	1	2	4	2	4	3	4	3	3	2	2	2	2	4	2	4	3	4	1	4	2	2	2	3	4	2	4	2	3	2	1	4
10239	2	35	7	1	4	3	6	4	4	1	1	3	2	3	4	2	4	2	2	5	4	3	3	4	3	4	2	4	2	2	4	3	3	3	5	1	4	4	2	3	4	3	3	3	2	2	2	2	#NULL!
10240	2	#NULL!	1	1	4	3	3	1	1	1	1	1	2	3	5	2	1	4	4	3	2	2	2	5	3	5	1	1	1	1	3	3	3	1	5	1	1	5	5	5	5	3	3	3	1	5	1	1	5
10241	1	46	1	2	4	4	4	2	2	1	2	2	2	1	4	3	3	4	4	4	5	4	4	5	3	4	3	3	4	3	4	4	4	4	5	1	4	3	3	4	3	4	4	4	3	4	5	1	4
10242	1	45	1	2	5	3	6	2	1	1	2	5	1	3	5	3	5	5	3	4	4	3	4	5	3	5	1	5	5	1	4	3	3	5	5	1	4	3	4	4	3	4	3	3	4	4	5	2	#NULL!
10243	2	20	1	1	#NULL!	3	6	4	4	1	2	1	1	3	4	2	4	3	4	5	5	5	4	5	3	5	2	4	3	4	5	5	5	4	5	1	4	2	4	3	4	5	5	5	3	3	5	1	5
10244	2	#NULL!	1	2	#NULL!	3	6	1	1	1	1	2	1	3	5	3	1	3	5	5	5	5	4	5	3	5	3	5	1	5	5	5	5	4	5	1	3	3	1	4	5	5	5	5	5	5	5	1	5
10245	2	30	1	2	5	#NULL!	4	1	2	1	2	5	1	3	4	1	1	1	1	3	4	4	1	4	2	4	1	1	2	1	3	4	4	3	4	1	2	1	1	1	1	1	3	2	2	4	4	1	3
10246	2	22	1	1	4	1	5	4	1	1	1	3	2	2	5	1	2	2	5	5	5	5	5	5	2	5	1	3	3	5	4	4	4	5	5	1	5	1	4	2	5	4	3	3	3	3	5	1	5
10247	2	26	1	1	4	2	4	1	1	2	1	3	2	3	4	4	1	4	4	3	3	3	4	4	3	4	4	3	4	4	4	4	4	4	4	2	#NULL!	#NULL!	#NULL!	#NULL!	#NULL!	#NULL!	#NULL!	#NULL!	#NULL!	#NULL!	#NULL!	2	#NULL!
10248	2	35	7	2	4	2	4	1	4	2	2	1	1	6	4	2	2	2	2	3	4	4	2	4	3	4	2	2	2	2	3	3	3	2	4	1	3	2	2	2	2	3	3	3	4	2	4	2	#NULL!
10249	2	28	7	1	4	2	5	4	5	1	1	5	2	2	3	3	2	3	3	3	3	3	3	3	1	3	3	3	3	3	3	3	3	3	3	1	3	3	3	3	3	3	3	3	3	3	3	1	3
10250	2	42	1	2	4	2	5	1	1	1	1	2	1	3	5	3	3	3	5	4	3	4	2	2	3	5	2	2	2	4	4	4	4	4	4	1	5	4	4	4	4	4	4	4	4	4	4	1	5
10251	1	44	1	2	#NULL!	1	4	2	1	1	1	3	2	5	#NULL!	#NULL!	#NULL!	#NULL!	#NULL!	#NULL!	#NULL!	#NULL!	#NULL!	#NULL!	2	5	5	3	3	5	4	4	3	4	5	1	4	5	3	3	5	5	5	3	5	5	5	2	#NULL!
10252	2	25	1	2	4	1	3	1	2	1	2	5	2	3	5	5	5	3	5	5	5	5	5	5	2	5	5	5	1	5	5	5	5	5	5	1	5	4	5	1	5	5	5	5	5	5	5	2	#NULL!
10253	2	23	7	1	4	1	3	1	1	1	1	2	1	1	5	2	4	4	4	5	5	5	4	5	1	5	2	4	4	4	5	5	5	4	5	1	5	2	4	4	4	5	5	5	5	4	5	1	5
10254	2	23	1	2	4	2	2	1	2	2	1	5	2	1	2	1	2	2	2	4	4	4	3	4	3	3	1	1	2	3	3	3	4	3	4	1	3	2	3	3	2	4	3	3	4	3	4	1	4
10255	1	23	7	1	4	1	1	1	1	1	1	1	1	1	3	2	2	2	2	2	3	3	3	4	3	4	2	2	2	3	2	3	3	4	5	1	4	2	2	2	3	2	3	3	4	4	5	1	3
10256	2	23	7	2	4	2	5	4	6	1	2	1	2	3	4	1	2	2	3	4	2	3	2	5	3	4	1	2	2	3	4	2	3	2	5	1	4	1	2	2	3	3	2	3	3	2	5	1	4
10257	2	61	1	#NULL!	5	3	3	1	1	1	1	2	2	1	5	3	4	3	4	5	5	5	4	5	3	5	4	4	3	4	5	5	5	3	5	1	4	3	4	3	5	5	5	5	4	3	5	1	5
10258	2	42	1	2	#NULL!	5	4	1	3	1	1	1	2	3	4	2	2	4	2	3	3	4	3	5	3	4	2	4	3	2	4	4	4	3	5	1	4	2	3	3	2	3	2	2	2	3	5	1	4
10259	2	37	1	3	#NULL!	3	2	1	1	1	2	1	2	2	4	3	1	2	3	3	4	4	3	4	3	5	4	1	3	3	4	5	5	4	5	1	5	4	1	4	3	4	4	4	4	5	5	1	4
10260	2	39	1	2	#NULL!	5	5	1	2	1	1	3	2	3	4	4	4	4	4	4	4	4	4	4	3	4	4	4	4	4	4	4	4	4	4	1	4	4	4	4	4	4	4	4	4	4	4	2	#NULL!
10261	2	49	7	2	4	2	6	1	2	2	2	6	1	3	5	3	2	3	5	3	4	4	4	5	3	5	2	2	2	5	5	5	5	4	5	1	5	3	4	4	5	4	4	4	5	5	5	1	5
10262	2	24	1	2	4	2	4	1	2	1	2	1	2	3	4	3	2	2	3	4	4	4	4	5	3	4	3	2	2	3	3	4	4	3	5	1	4	2	2	2	3	3	3	3	3	3	5	2	#NULL!
10263	2	25	7	1	4	1	5	4	4	2	1	2	1	3	4	1	2	2	3	1	4	3	1	1	4	#NULL!	#NULL!	#NULL!	#NULL!	#NULL!	#NULL!	#NULL!	#NULL!	#NULL!	#NULL!	#NULL!	#NULL!	#NULL!	#NULL!	#NULL!	#NULL!	#NULL!	#NULL!	#NULL!	#NULL!	#NULL!	#NULL!	2	#NULL!
10264	2	24	1	2	4	3	3	1	2	1	1	2	2	2	4	2	2	2	3	4	5	4	3	5	3	4	3	2	2	3	4	4	4	2	5	1	4	4	2	2	3	4	4	4	4	2	5	1	4
10265	2	35	1	2	4	3	6	1	1	1	1	2	2	1	4	2	2	2	3	3	3	3	3	4	3	4	3	3	2	3	3	3	3	3	4	1	3	3	3	3	3	3	3	3	3	3	4	2	#NULL!
10266	2	39	1	1	5	2	6	4	1	1	1	1	1	3	5	3	3	1	3	5	5	5	4	5	3	5	3	4	3	3	5	5	5	4	5	1	5	3	3	3	3	5	5	5	4	3	5	1	5
10267	2	27	1	2	4	1	3	1	2	1	1	5	2	2	5	3	1	1	3	5	4	3	2	5	3	5	2	1	1	3	5	5	5	1	5	1	5	2	1	1	3	4	4	4	3	1	5	1	5
10268	2	36	1	2	#NULL!	2	5	1	1	1	2	5	1	2	3	3	3	3	3	3	3	3	3	3	2	3	3	3	3	3	3	3	3	3	3	1	3	3	3	3	3	3	3	3	3	3	4	2	#NULL!
10269	1	46	1	2	#NULL!	5	6	2	1	2	2	1	1	3	3	1	4	2	3	5	3	4	4	5	3	4	2	3	2	4	5	4	4	3	5	1	4	3	2	4	4	5	4	4	4	3	5	1	5
10270	2	22	4	1	4	2	6	7	6	2	1	3	2	3	4	2	2	3	2	2	3	4	5	5	3	4	2	4	2	2	4	4	4	4	4	1	4	2	4	2	2	4	2	2	2	4	4	2	#NULL!
10271	2	20	1	1	4	2	2	1	1	1	2	3	2	1	5	2	4	4	4	5	5	5	3	5	3	5	2	4	1	4	4	4	5	2	5	2	#NULL!	#NULL!	#NULL!	#NULL!	#NULL!	#NULL!	#NULL!	#NULL!	#NULL!	#NULL!	#NULL!	2	#NULL!
10272	1	21	1	1	4	5	5	7	1	1	2	1	2	5	#NULL!	#NULL!	#NULL!	#NULL!	#NULL!	#NULL!	#NULL!	#NULL!	#NULL!	#NULL!	2	3	3	3	3	3	3	3	3	3	3	1	3	3	3	3	3	3	3	3	3	3	3	1	3
10273	2	20	1	1	4	1	1	1	1	1	2	5	2	2	3	2	3	3	2	4	4	4	3	5	3	5	3	3	3	3	4	4	4	4	5	1	5	2	3	3	3	4	4	4	3	4	5	1	5
10274	2	42	1	1	4	2	4	4	1	1	1	3	2	6	5	4	3	3	3	5	5	4	4	5	3	4	4	3	3	2	4	4	4	4	5	1	3	3	3	3	3	4	4	4	4	4	5	2	#NULL!
10275	2	21	1	1	4	3	4	4	5	2	1	1	1	3	2	2	2	2	4	4	3	3	3	5	3	3	2	2	2	3	2	2	2	1	4	2	#NULL!	#NULL!	#NULL!	#NULL!	#NULL!	#NULL!	#NULL!	#NULL!	#NULL!	#NULL!	#NULL!	1	4
10276	2	31	1	2	4	2	4	1	2	1	2	5	2	1	5	3	2	2	3	5	4	4	3	5	3	4	3	3	3	4	5	4	4	3	5	1	4	3	3	3	4	4	4	4	3	3	5	1	4
10277	2	57	1	2	#NULL!	2	2	1	1	2	1	1	2	2	2	2	2	2	2	3	3	3	4	3	3	4	2	2	2	2	3	3	3	4	3	1	3	2	2	2	2	2	3	2	4	4	3	2	#NULL!
10278	2	22	1	2	#NULL!	#NULL!	3	1	2	1	1	3	2	2	3	2	3	3	3	3	3	3	3	4	2	3	3	3	3	3	3	3	3	3	4	1	4	3	3	3	2	3	3	3	3	3	4	1	4
10279	2	47	7	2	4	3	6	1	1	2	1	1	2	3	5	1	2	2	4	5	4	4	4	5	3	4	1	2	2	3	4	4	4	4	5	1	2	1	2	2	4	4	4	3	4	4	5	1	4
10280	2	56	1	3	#NULL!	3	3	1	1	1	1	1	2	3	4	3	3	3	3	4	3	3	4	5	3	4	4	4	2	3	4	3	3	3	5	1	4	3	3	2	3	4	3	4	4	3	4	1	4
10281	1	21	1	1	4	3	4	4	1	1	2	5	1	3	3	1	1	1	3	3	2	5	3	3	3	4	1	1	1	3	3	3	4	3	4	1	3	1	1	1	4	3	3	4	3	4	3	1	3
10282	2	29	1	2	4	3	4	1	1	1	2	2	2	3	4	3	2	2	3	2	2	2	4	5	3	5	2	2	2	3	3	2	2	4	5	1	5	3	2	2	3	2	2	2	3	5	5	1	5
10283	1	20	1	1	4	2	3	4	4	1	2	2	1	3	4	3	3	3	5	4	3	5	4	5	3	4	4	3	3	4	5	3	5	4	5	1	5	4	3	3	4	5	3	5	4	5	5	1	5
10284	2	44	1	2	4	3	5	1	2	1	2	1	1	3	4	4	1	3	4	4	4	4	4	5	3	4	4	1	4	4	4	4	4	4	5	1	4	4	2	3	3	4	4	4	4	4	5	1	5
10285	2	32	4	2	4	2	3	1	1	2	2	5	1	2	4	4	3	2	4	3	2	2	2	4	2	4	3	2	2	2	4	2	2	2	4	1	3	3	2	2	3	3	3	3	2	2	4	2	#NULL!
10286	2	44	1	2	#NULL!	2	6	1	1	1	2	1	2	3	4	4	2	2	3	4	4	4	4	4	3	4	4	2	2	3	4	4	4	4	4	1	4	3	2	2	3	4	4	4	4	3	4	1	4
10287	2	20	1	1	4	2	4	7	6	1	2	1	1	2	4	2	2	2	4	4	4	4	4	4	3	5	2	2	2	5	5	2	4	4	4	1	5	1	4	2	4	4	4	4	2	4	4	1	4
10288	2	48	1	2	#NULL!	4	6	1	1	1	1	5	2	6	5	2	2	2	3	5	2	2	2	5	3	5	3	4	2	3	5	2	2	2	5	1	5	2	2	2	4	4	3	2	4	2	5	1	5
10289	2	20	1	1	4	4	6	4	1	1	2	1	1	2	4	4	1	3	3	4	4	5	5	5	3	3	4	3	3	5	5	5	5	5	5	1	4	4	3	4	4	5	5	5	3	5	5	1	4
10290	1	21	1	1	4	2	1	1	1	2	1	3	1	2	1	5	2	2	3	4	1	4	4	5	2	1	1	1	1	4	1	4	3	5	5	2	#NULL!	#NULL!	#NULL!	#NULL!	#NULL!	#NULL!	#NULL!	#NULL!	#NULL!	#NULL!	#NULL!	1	5
10291	2	19	1	1	4	5	6	4	4	1	2	2	2	3	5	2	3	3	2	1	2	2	5	5	3	5	2	3	3	2	2	3	2	5	5	1	5	1	3	3	2	3	2	2	2	5	5	2	#NULL!
10292	1	20	1	1	#NULL!	5	6	4	5	1	2	5	1	1	5	1	5	5	5	5	5	5	4	5	3	3	1	5	5	5	5	5	5	5	5	1	1	2	3	2	3	3	2	2	3	2	5	1	3
10293	2	24	1	1	4	2	6	4	1	1	1	2	2	2	4	3	2	2	4	3	3	3	4	5	2	4	3	2	2	4	3	3	3	4	5	1	3	3	2	2	4	3	3	3	3	4	5	1	4
10294	1	21	9	1	4	1	1	6	1	2	1	2	1	2	4	5	4	4	5	5	5	5	4	4	2	5	4	4	2	4	5	5	5	3	4	2	#NULL!	#NULL!	#NULL!	#NULL!	#NULL!	#NULL!	#NULL!	#NULL!	#NULL!	#NULL!	#NULL!	1	5
10295	2	22	4	1	4	1	6	4	4	2	1	5	2	3	4	1	3	2	2	4	1	2	1	5	2	4	1	3	1	2	4	1	2	1	5	1	5	1	2	2	3	3	2	2	2	2	5	2	#NULL!
10296	2	20	1	1	4	3	3	1	1	1	1	2	1	1	2	2	2	2	2	2	2	2	2	2	2	2	2	2	2	2	2	2	2	2	2	1	2	2	2	2	2	2	3	3	3	3	3	1	2
10297	2	21	1	1	4	3	3	1	6	2	2	1	2	2	4	3	3	2	4	3	3	3	3	5	3	3	3	3	2	3	3	3	3	2	5	1	3	3	3	2	3	3	3	3	4	2	4	2	#NULL!
10298	2	22	1	1	4	3	6	4	5	1	1	4	1	1	1	1	1	1	1	1	1	1	1	1	1	1	1	1	1	1	1	1	1	1	1	1	1	1	1	1	1	1	1	1	1	1	1	1	1
10299	2	30	1	2	#NULL!	2	5	1	1	1	1	1	1	2	4	2	2	2	2	4	4	4	2	4	2	3	2	2	2	2	4	4	4	2	4	1	4	2	2	2	2	4	4	4	4	2	4	1	4
10300	2	#NULL!	1	2	#NULL!	2	6	4	4	1	1	2	1	3	5	3	3	3	5	1	1	1	5	5	3	4	2	3	3	5	1	1	1	4	5	1	5	3	3	4	5	1	1	1	3	5	5	2	#NULL!
10301	2	56	1	2	#NULL!	2	2	1	1	1	1	1	1	2	5	3	3	3	4	4	5	4	1	5	3	1	2	2	2	2	2	2	2	2	2	1	2	2	2	2	2	2	2	2	2	2	2	1	3
10302	2	33	1	2	4	4	5	1	1	1	1	5	2	2	4	1	2	2	3	3	3	2	2	3	3	4	2	2	2	2	3	3	3	2	4	1	4	2	2	2	3	2	2	2	3	3	4	1	4
10303	2	30	1	2	4	2	4	4	2	1	1	2	1	3	5	4	2	4	4	4	1	1	5	2	3	5	3	3	2	4	3	2	2	5	5	1	4	4	3	2	3	3	2	2	4	4	3	1	3
10304	2	29	1	2	4	2	3	1	2	1	1	3	1	2	3	3	3	3	3	4	3	3	3	3	2	3	3	3	3	3	3	3	3	3	5	1	4	4	3	3	3	3	3	3	3	3	3	2	#NULL!
10305	2	38	1	2	4	3	5	1	2	2	1	1	2	2	3	3	2	3	2	3	3	2	3	4	3	4	3	2	4	3	4	4	4	4	4	1	4	3	2	4	4	4	4	4	4	4	4	2	#NULL!
10306	2	39	7	1	4	2	3	4	4	1	1	1	2	3	5	1	2	2	3	2	3	2	2	5	3	4	2	2	2	3	3	2	2	3	5	2	#NULL!	#NULL!	#NULL!	#NULL!	#NULL!	#NULL!	#NULL!	#NULL!	#NULL!	#NULL!	#NULL!	1	4
10307	1	40	3	2	4	2	4	2	4	2	1	1	2	3	4	2	1	2	1	3	4	3	4	5	1	2	1	5	2	3	2	4	4	2	4	1	5	3	1	4	2	4	4	4	4	2	5	2	#NULL!
10308	1	23	1	1	4	2	3	6	1	3	1	2	2	5	#NULL!	#NULL!	#NULL!	#NULL!	#NULL!	#NULL!	#NULL!	#NULL!	#NULL!	#NULL!	3	4	2	5	1	1	5	1	1	2	5	2	#NULL!	#NULL!	#NULL!	#NULL!	#NULL!	#NULL!	#NULL!	#NULL!	#NULL!	#NULL!	#NULL!	2	#NULL!
10309	1	28	1	2	#NULL!	2	4	4	1	1	2	4	1	6	5	2	2	5	1	5	5	5	5	5	3	5	2	1	5	1	5	5	5	5	5	1	5	1	1	5	1	5	5	5	5	5	5	2	#NULL!
10311	1	68	1	2	4	3	3	2	1	1	1	1	2	3	4	2	3	2	3	5	4	4	3	5	3	4	2	4	2	3	4	4	3	3	5	1	4	2	2	2	3	4	4	3	4	3	5	2	#NULL!
10312	2	51	1	1	4	5	6	4	6	1	1	1	2	3	4	2	4	1	2	4	4	3	3	4	3	4	2	4	3	3	4	4	4	3	4	1	4	2	3	3	3	4	4	4	3	3	4	1	4
10315	1	24	1	1	4	2	4	1	1	1	1	3	1	3	5	3	3	3	5	5	5	5	3	5	3	5	3	3	3	5	5	5	5	3	5	1	3	3	3	3	5	3	3	3	5	3	5	1	5
10317	1	41	7	2	5	2	5	2	1	1	1	1	1	2	3	3	3	3	4	5	5	5	4	5	3	3	4	3	3	4	5	5	5	5	5	1	3	3	3	3	4	5	5	5	5	5	5	1	5
10318	2	45	1	2	4	4	5	1	1	1	1	3	2	2	4	2	3	3	3	4	3	4	3	4	3	4	2	2	2	2	4	3	3	3	4	1	4	2	2	2	2	4	5	5	5	4	5	1	4
10319	1	40	5	2	5	2	4	2	1	1	1	3	1	5	#NULL!	#NULL!	#NULL!	#NULL!	#NULL!	#NULL!	#NULL!	#NULL!	#NULL!	#NULL!	3	1	2	2	3	2	1	1	1	1	1	1	1	1	1	3	1	1	1	1	2	2	1	2	#NULL!
10320	2	38	1	3	#NULL!	1	5	4	5	1	1	1	2	3	3	1	1	5	4	4	5	4	5	4	3	5	3	3	5	5	5	5	5	5	5	1	5	5	5	5	5	5	5	5	5	5	5	2	#NULL!
10321	1	59	12	1	#NULL!	2	3	1	1	1	1	3	2	1	5	3	2	2	5	5	4	4	3	5	2	5	3	3	3	5	5	2	3	2	5	1	5	2	2	2	5	3	3	3	3	2	5	2	#NULL!
10326	2	41	1	2	#NULL!	3	5	1	6	1	2	5	2	3	3	1	2	2	3	4	3	3	2	5	3	4	2	5	2	3	5	5	4	2	5	1	5	2	2	2	3	4	4	4	4	2	4	2	#NULL!
10327	2	33	1	2	4	3	5	1	1	2	1	5	2	3	5	2	2	2	2	3	3	3	5	5	3	5	2	4	2	2	3	3	3	3	5	1	5	2	2	2	2	3	3	3	2	2	5	1	5
10328	1	#NULL!	5	2	5	5	5	2	1	1	2	3	1	1	1	1	1	1	1	1	1	1	1	1	1	1	1	1	1	1	1	1	1	1	1	1	1	1	1	1	1	1	1	1	1	1	1	1	1
10329	2	38	5	2	4	4	5	1	1	1	2	1	1	3	4	4	3	3	3	4	3	4	4	4	3	4	4	4	4	4	4	4	4	4	4	1	4	4	4	4	4	4	5	5	5	5	5	1	5
10330	1	36	1	2	4	3	5	2	2	2	1	5	1	3	4	3	2	4	5	5	2	2	3	5	3	4	2	3	3	4	3	3	3	2	5	1	5	2	3	3	5	2	3	3	4	2	5	2	#NULL!
10332	2	39	1	2	4	2	4	1	1	1	2	2	2	3	3	3	3	3	3	3	3	3	3	3	3	3	3	3	3	3	3	3	3	3	3	1	3	3	3	3	3	3	3	3	3	3	3	1	3
10333	2	42	1	1	5	4	6	4	4	1	2	6	2	2	4	3	3	3	4	5	4	5	4	5	3	4	3	3	3	4	4	4	4	4	4	1	4	3	3	3	4	4	4	4	4	3	4	1	4
10338	2	42	1	1	4	3	2	1	1	1	1	1	2	2	5	2	4	2	2	5	4	3	3	5	3	4	2	2	2	2	4	3	4	3	4	1	4	2	3	3	2	4	4	4	5	4	5	1	5
10339	2	30	1	2	5	3	5	4	4	1	2	2	2	3	4	1	2	2	2	5	4	3	5	5	3	4	2	2	2	2	5	3	3	4	5	1	4	3	2	2	3	4	3	3	3	5	5	1	5
10340	2	36	1	2	4	3	5	1	4	1	1	1	2	3	4	1	1	4	4	1	3	1	3	4	3	5	3	1	4	4	1	1	1	4	5	1	5	3	1	4	3	1	1	1	2	4	5	1	4
10342	2	70	1	2	4	3	3	3	1	2	1	3	2	2	3	2	3	1	4	4	4	4	2	5	2	3	2	4	1	4	4	4	4	3	4	1	4	2	4	2	4	4	4	4	4	3	5	1	4
10343	1	42	1	2	4	4	6	2	2	1	2	5	1	1	3	2	3	1	3	5	1	2	3	5	3	4	2	3	1	3	4	1	1	4	5	1	4	1	1	3	2	1	1	1	4	4	3	1	3
10344	2	25	7	2	4	1	4	1	1	2	1	1	1	3	3	3	2	2	3	4	3	2	2	5	3	4	3	2	2	4	4	3	3	4	5	1	4	2	1	3	3	4	2	3	4	4	5	2	#NULL!
10345	2	36	1	2	#NULL!	1	4	1	2	2	1	3	2	2	3	1	1	1	1	5	3	3	2	5	2	3	2	2	2	2	3	2	2	2	3	1	3	2	2	2	2	2	2	2	2	2	3	2	#NULL!
10346	2	32	1	2	#NULL!	5	5	1	1	1	2	2	1	3	5	1	1	4	2	4	3	3	4	5	3	5	1	1	4	2	4	3	4	4	5	1	5	2	4	2	3	5	4	4	4	5	5	1	5
10347	2	35	4	1	4	2	5	7	6	2	2	4	2	3	3	2	2	2	2	3	1	1	1	5	3	4	1	1	1	1	1	1	1	1	5	1	3	2	2	2	2	1	1	2	4	1	5	1	3
10348	1	23	6	1	4	2	6	4	1	#NULL!	1	1	1	2	4	1	3	3	2	3	3	4	2	5	3	4	1	3	3	2	4	3	4	1	4	1	4	1	3	3	1	3	2	3	3	1	4	2	#NULL!
10349	2	21	7	1	4	3	5	4	4	1	1	1	2	2	4	4	4	4	4	5	5	5	5	5	3	5	5	5	5	5	5	5	5	5	5	1	5	5	5	5	5	5	5	5	5	5	5	1	5
10350	2	26	7	1	4	3	5	4	4	1	1	1	2	2	3	2	2	3	3	4	2	4	4	5	2	4	2	3	3	3	2	4	2	3	5	1	4	2	3	3	3	4	4	4	4	4	5	2	#NULL!
10352	1	22	3	1	4	2	6	4	4	2	1	1	2	5	#NULL!	#NULL!	#NULL!	#NULL!	#NULL!	#NULL!	#NULL!	#NULL!	#NULL!	#NULL!	3	3	3	3	3	3	3	3	3	3	3	1	3	3	3	3	3	3	3	3	3	3	3	2	#NULL!
10353	1	21	7	1	4	1	6	4	4	2	2	4	1	1	4	1	2	2	5	5	5	5	2	5	1	4	2	4	1	4	5	5	5	3	5	1	3	2	3	1	3	4	4	5	3	1	5	2	#NULL!
10354	1	#NULL!	1	2	#NULL!	2	6	2	1	1	1	1	1	2	4	3	1	1	3	5	3	4	4	5	3	4	3	2	2	3	5	3	4	4	5	1	4	3	2	2	3	5	3	4	4	4	5	1	3
10355	2	24	7	1	4	2	5	4	4	2	1	1	1	2	3	3	3	3	3	3	3	3	3	3	2	3	3	3	3	3	3	3	3	3	3	1	3	3	3	3	3	3	3	3	3	3	3	1	3
10356	2	30	1	2	4	3	3	1	2	1	1	5	2	2	4	3	2	2	4	4	3	3	3	4	3	4	2	2	2	2	3	3	3	4	4	1	4	2	2	2	4	4	3	3	3	4	4	1	4
10357	2	21	6	1	4	3	5	4	5	2	2	2	1	2	4	3	2	2	3	4	3	5	4	5	3	5	3	2	2	2	4	3	3	3	5	1	4	2	2	2	3	4	3	3	5	3	5	1	4
10358	1	30	7	1	4	2	6	4	4	1	2	5	2	3	4	2	2	2	3	4	4	4	3	5	3	4	3	3	3	3	4	4	4	2	5	1	4	3	3	3	3	4	4	4	3	3	5	2	#NULL!
10360	2	23	7	1	4	2	6	4	4	2	1	1	2	3	3	3	3	3	2	4	2	4	4	4	3	3	3	3	3	3	4	4	4	4	4	1	4	3	3	3	3	4	4	4	4	4	4	1	4
10361	2	42	7	3	#NULL!	1	3	1	1	2	1	1	2	3	3	3	3	3	3	3	3	3	3	3	3	3	3	3	3	3	3	3	3	3	3	1	2	2	2	2	2	2	2	2	2	2	2	2	#NULL!
10363	1	25	7	1	4	3	6	4	4	1	2	5	1	1	3	3	3	3	3	3	3	3	3	3	3	5	5	5	5	5	5	5	5	5	5	1	2	3	2	3	3	3	3	3	2	2	2	1	2
10364	2	55	7	2	#NULL!	2	5	1	2	2	1	3	2	3	4	1	1	1	1	1	1	1	1	5	2	4	1	4	2	2	5	1	1	5	5	1	4	2	2	2	4	3	3	3	3	3	3	2	#NULL!
10365	2	30	1	2	#NULL!	3	1	1	1	1	1	1	1	2	3	1	2	2	3	3	3	2	2	3	1	3	2	2	2	3	3	3	2	2	3	1	4	2	2	2	4	3	2	2	4	3	4	1	3
10366	2	23	4	1	4	2	6	4	6	2	1	5	1	3	4	2	2	2	3	5	3	3	4	5	3	4	2	2	2	3	3	3	3	4	5	1	3	2	2	2	3	3	3	3	3	4	5	2	#NULL!
10367	2	37	1	2	#NULL!	3	5	1	1	1	1	5	1	2	3	2	3	2	2	3	2	2	2	5	3	3	2	2	2	2	3	3	3	2	5	1	4	2	2	2	2	3	3	3	2	2	5	1	4
10368	2	22	7	1	4	1	6	4	6	1	2	3	2	2	4	3	3	3	4	4	4	4	4	5	3	4	4	4	3	2	5	5	5	4	5	1	5	3	3	3	4	4	4	4	4	3	5	1	4
10369	2	32	1	1	#NULL!	2	1	1	1	1	2	2	1	1	4	1	1	1	3	4	4	4	4	4	3	3	1	1	1	3	4	2	2	2	4	1	4	1	1	1	1	4	1	1	4	4	4	1	3
10371	1	47	1	2	4	5	4	2	1	1	2	1	1	1	5	3	4	3	5	4	5	5	4	5	1	5	2	3	3	5	4	4	5	3	5	1	5	2	3	3	5	5	4	5	4	4	5	1	5
10372	1	60	1	2	4	4	4	2	1	1	1	2	2	3	4	4	2	2	5	4	4	4	4	5	3	2	4	2	1	5	4	4	4	2	5	1	2	4	3	3	5	4	4	3	4	3	5	2	#NULL!
10373	2	25	1	1	4	2	6	4	5	1	1	1	2	3	5	2	2	2	3	5	3	3	5	5	3	5	3	3	3	3	5	3	3	5	5	1	5	3	3	3	3	5	4	5	5	5	5	2	#NULL!
10374	2	28	1	2	4	2	4	1	2	1	1	5	2	6	5	4	2	2	4	3	3	3	3	5	3	4	4	3	3	4	4	4	3	3	5	1	4	4	3	3	4	4	3	3	2	3	5	1	4
10375	2	23	1	2	4	3	2	1	4	2	2	5	2	2	4	1	1	3	3	3	3	3	3	5	3	3	1	3	3	3	3	3	3	3	5	1	3	1	3	3	3	3	3	3	4	3	5	2	#NULL!
10377	2	50	6	2	#NULL!	2	5	1	4	2	1	5	2	3	3	3	2	2	3	3	3	3	3	3	2	3	3	2	2	3	3	3	3	3	3	1	3	2	2	1	3	3	3	3	3	3	3	2	#NULL!
10378	2	26	6	1	4	3	6	4	1	2	1	4	1	2	4	3	3	3	4	4	3	4	3	5	3	4	4	3	3	4	4	4	4	4	5	1	5	3	4	4	3	4	4	4	5	5	5	1	5
10379	2	60	7	2	4	4	4	1	4	1	1	4	1	1	4	1	1	1	4	5	4	5	2	5	3	5	1	1	1	1	4	5	4	1	5	1	5	1	1	1	4	5	4	4	5	5	5	2	#NULL!
10380	2	#NULL!	1	2	#NULL!	2	4	1	1	2	1	5	1	3	4	2	4	3	5	4	5	4	5	5	3	3	2	2	2	2	5	5	5	4	5	1	5	2	3	3	3	5	5	5	5	4	5	1	2
10381	2	22	7	2	4	2	4	4	4	1	1	5	1	3	5	3	4	4	4	5	5	4	4	5	3	5	4	4	4	4	5	4	4	4	4	1	5	4	4	4	4	4	4	5	4	4	4	1	5
10385	1	28	6	1	4	3	5	4	4	2	1	1	2	3	4	4	2	4	4	4	3	3	4	5	3	5	4	4	2	4	4	3	3	5	5	1	5	2	2	2	5	3	3	3	4	4	4	2	#NULL!
10387	2	46	7	2	4	3	6	1	1	2	2	1	2	3	3	1	2	2	3	5	4	3	4	5	3	4	1	2	2	2	4	3	4	2	5	1	3	1	2	2	3	4	3	3	4	2	5	2	#NULL!
10388	2	38	1	2	5	5	6	1	1	1	2	1	2	6	4	2	2	2	2	4	4	5	2	5	3	4	2	4	2	2	4	4	4	2	4	1	5	2	2	2	2	2	2	2	4	2	2	1	4
10389	2	35	4	2	#NULL!	2	5	1	1	1	1	5	2	3	5	3	1	1	4	4	3	3	4	5	3	2	2	2	2	4	4	4	2	3	5	1	5	2	2	2	4	4	4	3	3	3	5	1	4
10390	2	31	1	2	#NULL!	2	3	1	1	1	1	1	1	5	#NULL!	#NULL!	#NULL!	#NULL!	#NULL!	#NULL!	#NULL!	#NULL!	#NULL!	#NULL!	3	5	3	4	1	4	4	4	3	1	5	1	4	2	2	1	4	4	4	2	4	1	5	2	#NULL!
10391	2	25	6	1	4	1	4	4	4	2	1	1	2	3	4	4	4	3	4	4	3	3	3	5	3	4	4	4	3	4	4	4	4	4	5	1	4	4	4	3	4	4	4	4	4	4	5	2	#NULL!
10392	2	32	1	2	4	3	3	1	2	2	2	5	2	2	3	3	3	3	4	4	3	3	3	4	3	4	4	3	4	4	4	3	3	4	4	1	4	3	4	3	4	3	3	3	3	3	4	1	4
10393	2	#NULL!	1	1	4	#NULL!	5	4	6	1	1	3	2	2	4	2	2	2	3	4	3	4	4	5	3	4	3	2	2	3	3	3	2	4	5	1	4	3	3	2	3	3	3	3	4	4	5	1	4
10394	2	33	7	2	4	2	4	1	2	1	1	3	2	3	4	4	4	4	4	4	4	4	4	4	3	4	4	4	4	4	4	4	4	4	4	1	4	4	4	4	4	4	4	4	4	4	4	2	#NULL!
10395	2	42	7	2	4	2	6	1	4	2	1	5	2	3	4	2	2	2	2	3	2	2	3	5	3	4	2	4	2	2	4	2	2	2	5	1	3	2	2	2	3	3	3	2	3	3	5	2	#NULL!
10396	2	46	7	2	#NULL!	2	5	1	1	1	2	5	2	3	4	1	2	3	4	5	2	2	5	5	3	4	1	2	3	4	5	2	2	4	5	1	4	1	2	3	4	5	2	2	5	4	5	1	4
10397	2	22	4	1	4	1	6	4	4	2	2	2	1	1	3	2	2	2	3	3	3	3	3	3	2	3	3	2	2	3	3	3	3	3	3	1	3	3	2	2	3	3	3	3	3	3	3	2	#NULL!
10398	1	19	7	1	#NULL!	2	5	4	4	1	1	1	2	3	4	4	4	4	4	4	4	4	4	4	3	4	3	3	3	3	4	3	3	3	3	1	3	3	3	3	3	3	3	3	3	3	3	1	3
10399	2	19	7	1	4	2	3	4	5	1	1	2	1	5	#NULL!	#NULL!	#NULL!	#NULL!	#NULL!	#NULL!	#NULL!	#NULL!	#NULL!	#NULL!	3	3	2	3	3	4	4	3	3	4	4	1	4	2	2	2	4	4	3	3	3	3	4	1	4
10400	2	45	7	2	#NULL!	1	4	4	1	1	1	1	1	3	4	2	3	2	4	4	2	2	4	4	3	2	2	4	2	4	4	2	2	2	4	1	4	2	2	4	4	4	3	4	4	4	4	2	#NULL!
10401	1	52	8	2	4	3	6	2	2	1	2	1	2	3	4	3	3	3	3	5	4	3	3	5	3	4	4	4	2	4	5	4	3	4	5	1	4	3	3	3	3	5	3	3	3	4	5	1	5
10402	1	27	7	1	4	2	3	4	1	2	2	2	2	2	4	2	2	2	3	4	3	3	2	4	3	4	4	2	2	3	4	3	3	3	4	1	2	2	2	2	2	2	2	2	3	2	3	2	#NULL!
10405	2	22	1	1	4	3	6	4	4	2	1	3	1	1	4	2	2	2	3	4	3	3	2	5	3	5	2	2	2	3	3	3	3	2	5	1	5	2	3	3	4	4	3	3	4	2	5	1	5
10406	2	23	3	2	4	1	2	1	1	1	2	5	2	3	4	2	3	4	2	5	4	4	5	5	3	4	2	4	4	2	5	4	3	4	5	1	4	2	4	3	2	4	2	3	4	4	5	2	#NULL!
10408	2	#NULL!	1	1	#NULL!	5	5	7	1	1	1	3	1	6	5	1	2	2	3	4	2	2	1	5	3	5	2	3	3	2	4	1	2	2	5	1	5	2	2	3	3	4	2	2	4	2	4	1	5
10409	1	54	7	2	4	3	6	2	1	2	2	1	1	2	4	3	5	2	4	5	4	4	4	5	3	5	3	5	2	4	4	4	4	4	5	1	4	3	5	2	4	4	4	4	4	4	5	1	5
10410	2	25	1	2	4	2	2	1	1	1	2	5	2	3	2	2	2	2	4	2	2	2	2	4	3	3	2	2	2	4	2	2	2	2	4	1	3	2	2	2	4	2	2	2	3	2	4	2	#NULL!
10412	2	21	7	1	4	1	5	4	5	1	1	7	1	3	5	2	1	5	3	4	3	4	5	5	3	4	2	3	4	2	4	3	4	4	5	1	4	2	3	4	3	4	3	4	2	4	5	2	#NULL!
10413	1	18	1	1	4	1	5	4	4	1	1	3	2	3	2	2	1	1	2	2	2	2	2	3	3	3	2	2	2	2	2	3	2	2	3	1	3	2	2	2	2	2	2	2	3	2	3	2	#NULL!
10414	2	21	7	1	4	2	5	4	4	#NULL!	1	2	2	3	5	3	2	5	5	4	5	5	3	5	3	5	5	3	5	3	4	1	5	3	5	1	5	3	4	4	4	4	3	4	4	2	5	1	5
10415	2	35	11	2	4	2	2	1	2	2	1	3	1	3	2	2	2	2	2	2	3	3	2	4	3	2	2	2	2	2	2	2	2	2	4	1	2	2	2	2	2	2	2	2	2	2	2	1	2
10416	2	46	1	2	#NULL!	4	2	1	1	1	2	5	1	1	5	1	2	2	2	5	3	4	2	5	3	4	2	2	2	2	4	3	3	2	5	1	5	2	2	2	2	4	4	3	3	2	5	2	#NULL!
10417	1	#NULL!	1	2	#NULL!	1	4	2	1	2	1	3	2	5	#NULL!	#NULL!	#NULL!	#NULL!	#NULL!	#NULL!	#NULL!	#NULL!	#NULL!	#NULL!	3	3	3	3	3	3	3	3	3	3	3	1	2	2	2	2	2	2	2	2	2	2	2	2	#NULL!
10418	2	#NULL!	1	2	#NULL!	2	6	1	2	1	2	5	1	3	1	1	1	3	1	2	3	1	1	1	3	1	2	1	1	1	3	2	2	1	1	1	1	1	1	2	1	1	3	3	1	1	1	1	1
10419	1	22	7	1	4	2	6	4	4	2	1	1	2	3	5	2	2	2	3	3	2	2	4	4	3	4	3	4	3	3	4	4	4	3	4	1	5	4	4	4	4	4	4	4	4	4	4	2	#NULL!
10420	1	35	1	2	4	2	4	2	1	1	2	3	2	3	4	4	2	2	2	5	4	5	4	5	3	3	2	2	2	3	4	3	4	2	5	1	5	3	3	3	3	5	3	4	5	3	5	1	4
10421	2	43	6	2	#NULL!	1	6	1	1	1	2	5	1	3	4	4	4	3	5	4	4	5	4	5	3	5	4	4	3	5	5	4	4	4	5	1	5	4	4	3	5	4	4	4	4	4	5	1	4
10422	2	20	5	1	4	1	6	4	4	1	2	1	2	3	5	1	3	3	3	3	3	3	3	3	3	3	2	3	2	3	3	3	3	3	3	1	3	3	3	3	3	3	3	3	3	3	3	2	#NULL!
10423	1	#NULL!	6	2	#NULL!	1	6	4	1	1	1	5	1	3	4	2	3	4	5	4	4	4	4	5	2	4	2	4	2	4	4	4	4	3	5	1	3	2	3	3	5	4	4	3	4	3	5	2	#NULL!
10424	2	53	6	2	4	2	5	4	5	2	1	5	2	3	3	3	3	3	3	3	3	3	3	3	3	3	3	3	3	3	3	3	3	3	3	1	3	3	3	3	3	3	3	3	3	3	3	2	#NULL!
10426	2	20	1	1	4	3	5	4	5	2	1	5	2	3	5	1	1	1	1	1	3	3	1	5	3	5	1	5	1	1	1	1	1	1	5	1	5	1	1	1	1	1	1	1	5	1	5	2	#NULL!
10429	2	22	2	1	4	2	6	4	4	1	2	5	2	3	4	5	3	4	4	5	4	3	4	5	2	3	4	3	3	4	5	4	5	4	5	1	4	5	3	3	4	5	4	5	4	4	5	1	3
10430	2	22	7	1	4	1	6	4	5	1	1	1	2	3	3	3	3	3	3	3	3	3	3	3	3	3	3	3	3	3	3	3	3	3	3	1	3	3	3	3	3	3	3	3	3	3	3	2	#NULL!
10431	2	19	4	1	#NULL!	1	6	4	4	2	1	4	1	5	#NULL!	#NULL!	#NULL!	#NULL!	#NULL!	#NULL!	#NULL!	#NULL!	#NULL!	#NULL!	3	2	2	2	3	3	5	4	3	4	5	1	4	5	2	2	4	4	3	3	3	4	5	2	#NULL!
10432	2	21	1	1	4	4	6	3	4	2	1	3	2	2	3	3	3	1	3	2	3	2	3	4	2	5	2	4	2	2	4	5	3	3	5	1	3	3	4	2	4	3	4	3	2	3	5	1	3
10433	2	55	7	2	#NULL!	2	6	1	1	2	1	2	2	3	4	2	2	3	3	3	3	4	4	4	3	3	2	2	3	3	4	3	3	4	4	1	4	2	1	3	3	3	5	4	5	5	5	2	#NULL!
10434	2	20	1	1	4	3	6	4	5	2	1	1	2	2	3	2	3	3	4	5	3	4	2	5	3	4	2	3	3	4	4	2	3	2	5	1	3	2	2	2	4	4	3	3	4	3	4	1	4
10435	2	20	7	1	4	2	6	7	4	1	1	1	2	2	3	2	4	4	3	5	5	3	5	5	2	5	3	5	3	3	5	4	4	5	5	1	4	4	5	4	3	4	4	4	5	5	5	2	#NULL!
10436	1	23	1	3	4	2	6	4	4	1	1	3	2	5	#NULL!	#NULL!	#NULL!	#NULL!	#NULL!	#NULL!	#NULL!	#NULL!	#NULL!	#NULL!	3	4	2	3	2	3	4	3	2	2	5	2	#NULL!	#NULL!	#NULL!	#NULL!	#NULL!	#NULL!	#NULL!	#NULL!	#NULL!	#NULL!	#NULL!	2	#NULL!
10437	2	#NULL!	7	1	#NULL!	2	6	4	4	1	1	3	1	3	5	5	5	3	5	5	4	5	3	5	3	5	5	5	5	5	5	5	5	5	5	1	5	5	5	5	5	5	5	5	5	5	5	1	3
10438	2	21	1	1	4	2	6	4	5	1	1	1	2	3	5	4	3	3	5	4	4	3	4	5	3	4	4	2	3	5	4	4	3	4	5	1	5	4	3	3	5	4	4	3	3	5	4	2	#NULL!
10439	2	21	1	1	4	2	5	4	4	1	2	3	2	3	5	2	2	2	2	2	2	2	5	5	3	5	3	2	2	3	2	2	2	5	5	1	5	2	2	2	2	2	2	2	2	5	5	2	#NULL!
10440	2	49	7	2	#NULL!	2	6	1	4	2	2	3	2	3	5	1	3	3	5	4	2	2	5	4	3	5	2	4	4	5	5	4	4	5	5	1	5	5	5	5	5	5	5	5	5	5	5	2	#NULL!
10441	2	20	1	1	4	2	6	4	4	1	2	5	1	1	5	1	1	1	2	2	3	3	4	5	3	5	2	2	2	2	2	2	2	5	5	1	5	2	2	2	2	2	2	2	5	5	5	1	5
10442	2	30	1	2	4	2	3	1	1	1	1	5	1	6	5	1	1	1	3	3	3	5	3	5	3	5	1	1	1	2	3	2	2	2	5	1	5	1	1	1	2	3	2	4	4	3	5	2	#NULL!
10443	2	19	8	1	#NULL!	3	6	4	4	1	1	3	2	3	5	4	4	3	3	4	3	2	5	5	2	5	4	5	3	3	5	5	5	5	5	2	#NULL!	#NULL!	#NULL!	#NULL!	#NULL!	#NULL!	#NULL!	#NULL!	#NULL!	#NULL!	#NULL!	2	#NULL!
10444	2	48	1	2	#NULL!	1	6	1	2	1	1	5	2	3	3	2	2	1	3	3	2	3	2	3	3	3	2	3	1	3	3	3	3	1	3	1	2	1	3	1	2	3	3	3	3	2	3	2	#NULL!
10445	2	19	7	1	#NULL!	2	5	4	5	2	2	1	2	2	5	4	4	4	4	4	5	5	4	5	2	5	4	4	4	4	5	5	5	4	5	1	5	4	4	4	4	5	5	5	4	4	5	2	#NULL!
10446	2	54	1	2	#NULL!	2	4	1	1	1	1	5	1	3	5	1	1	5	3	3	2	2	4	5	3	3	1	2	2	4	2	2	2	4	5	1	4	2	2	2	5	1	1	1	3	1	5	2	#NULL!
10447	2	19	7	1	#NULL!	2	5	4	5	1	1	2	2	2	4	2	3	3	3	3	4	4	3	5	2	3	1	3	3	3	3	3	3	2	5	1	3	2	3	3	3	3	3	3	3	2	5	2	#NULL!
10448	2	18	7	1	#NULL!	2	6	4	4	2	1	6	1	3	3	1	1	1	3	3	2	2	2	4	1	4	1	1	1	4	3	2	2	3	5	1	3	1	2	2	3	3	3	3	4	3	4	2	#NULL!
10449	1	19	1	1	4	2	6	4	1	2	1	3	1	3	5	5	5	5	5	5	5	5	5	5	3	4	4	4	4	4	4	4	4	4	4	1	4	4	4	4	4	4	4	4	4	4	4	2	#NULL!
10450	2	20	1	1	#NULL!	3	4	4	5	1	2	6	2	2	5	1	1	1	3	3	1	1	5	5	3	5	1	1	1	2	3	2	2	5	5	1	5	3	1	1	4	1	1	1	4	5	5	1	5
10451	2	52	1	3	#NULL!	#NULL!	3	1	1	1	1	5	1	1	3	2	3	1	5	3	2	2	2	5	1	2	2	2	2	2	3	2	2	3	5	1	5	1	3	2	2	3	2	2	5	2	5	2	#NULL!
10452	1	21	1	1	4	2	5	4	4	2	1	3	2	1	3	3	3	3	3	3	3	3	3	5	3	4	4	4	4	4	4	4	4	4	5	2	#NULL!	#NULL!	#NULL!	#NULL!	#NULL!	#NULL!	#NULL!	#NULL!	#NULL!	#NULL!	#NULL!	2	#NULL!
10454	1	21	1	1	4	2	5	4	1	1	1	5	2	3	4	3	3	3	4	3	3	4	5	5	3	4	3	3	3	3	4	4	3	4	5	1	3	3	3	3	3	3	3	3	4	4	5	1	3
10458	2	18	7	1	#NULL!	2	6	4	5	2	1	3	2	3	5	1	1	1	3	5	5	5	3	5	3	5	1	1	1	4	5	5	5	2	5	1	5	1	1	1	3	5	5	5	5	1	5	1	5
10459	2	19	1	1	4	3	6	4	5	1	2	2	1	2	3	3	4	3	5	4	3	4	3	5	2	4	3	3	2	5	4	4	4	3	5	1	4	2	3	2	4	4	4	4	3	2	5	1	4
10461	2	19	7	1	4	2	6	4	5	2	1	5	1	2	5	1	2	2	3	3	5	4	3	5	3	5	1	1	1	1	4	4	4	3	5	1	5	1	1	1	1	4	4	4	5	3	5	2	#NULL!
10465	1	19	1	1	4	1	1	1	1	2	1	5	2	3	5	1	1	1	4	2	2	4	1	5	3	5	1	2	2	4	3	3	4	1	5	1	5	1	1	1	4	3	2	4	5	1	5	1	3
10466	2	19	7	1	4	2	4	4	5	1	1	1	1	1	4	2	3	3	4	4	4	4	2	5	1	4	2	4	4	4	4	4	4	2	5	1	4	2	4	4	4	4	4	4	4	2	5	1	4
10467	1	22	3	1	4	1	5	4	4	2	2	5	2	5	#NULL!	#NULL!	#NULL!	#NULL!	#NULL!	#NULL!	#NULL!	#NULL!	#NULL!	#NULL!	4	#NULL!	#NULL!	#NULL!	#NULL!	#NULL!	#NULL!	#NULL!	#NULL!	#NULL!	#NULL!	#NULL!	#NULL!	#NULL!	#NULL!	#NULL!	#NULL!	#NULL!	#NULL!	#NULL!	#NULL!	#NULL!	#NULL!	2	#NULL!
10468	1	21	1	3	4	3	6	4	6	#NULL!	1	7	1	6	4	1	1	1	1	5	3	3	3	5	4	#NULL!	#NULL!	#NULL!	#NULL!	#NULL!	#NULL!	#NULL!	#NULL!	#NULL!	#NULL!	#NULL!	#NULL!	#NULL!	#NULL!	#NULL!	#NULL!	#NULL!	#NULL!	#NULL!	#NULL!	#NULL!	#NULL!	2	#NULL!
10470	2	54	1	2	#NULL!	2	4	1	4	1	1	1	1	2	3	3	2	3	4	4	4	4	4	5	3	3	4	2	2	4	3	3	3	3	5	1	3	3	2	2	4	4	3	3	3	3	5	2	#NULL!
10471	2	44	7	2	#NULL!	2	4	1	1	1	1	2	2	3	4	4	3	4	5	5	3	3	3	5	3	5	4	4	4	5	3	3	3	3	5	1	5	4	3	4	5	4	4	3	5	3	5	2	#NULL!
10472	2	22	7	1	4	2	6	4	5	1	2	5	2	3	4	3	3	3	3	3	3	3	3	3	3	3	3	3	3	3	3	3	3	3	3	1	3	3	3	3	3	3	3	3	3	3	3	1	3
10473	2	22	1	2	4	2	4	4	5	1	1	1	2	2	4	2	1	1	4	3	4	4	3	5	2	4	3	1	1	4	4	4	4	3	5	1	4	3	1	1	4	4	4	3	5	3	5	2	#NULL!
10474	2	58	1	2	#NULL!	2	2	1	1	1	2	2	2	3	5	2	2	1	4	2	2	1	1	5	3	4	1	1	1	4	2	2	2	2	5	1	3	1	2	2	4	3	3	3	2	3	5	2	#NULL!
10475	1	20	7	1	4	2	6	4	1	2	2	3	2	5	#NULL!	#NULL!	#NULL!	#NULL!	#NULL!	#NULL!	#NULL!	#NULL!	#NULL!	#NULL!	3	5	2	2	2	2	5	4	5	5	5	1	5	2	2	2	2	4	4	4	4	4	5	1	4
10476	2	49	1	2	4	3	6	1	4	2	2	1	2	3	5	4	4	3	4	5	4	4	4	5	3	3	5	4	3	4	4	4	3	3	4	1	5	3	3	3	4	4	5	5	5	4	4	1	4
10477	2	26	1	2	4	2	3	1	1	1	1	5	2	3	4	2	2	2	2	5	3	4	3	5	4	#NULL!	#NULL!	#NULL!	#NULL!	#NULL!	#NULL!	#NULL!	#NULL!	#NULL!	#NULL!	#NULL!	#NULL!	#NULL!	#NULL!	#NULL!	#NULL!	#NULL!	#NULL!	#NULL!	#NULL!	#NULL!	#NULL!	2	#NULL!
10478	1	26	1	2	4	2	3	2	1	1	2	3	2	3	3	2	2	2	3	3	3	3	2	5	3	4	2	2	2	4	3	3	3	2	5	1	4	3	2	2	4	3	3	3	4	2	5	2	#NULL!
10479	2	22	7	1	4	2	6	4	1	1	1	7	2	3	3	3	3	3	2	3	3	3	3	3	3	3	3	3	3	2	3	3	3	3	3	1	3	3	3	3	2	3	3	3	3	3	3	1	3
10480	1	36	7	1	#NULL!	1	1	1	1	1	1	5	2	3	5	3	3	3	3	3	3	3	4	5	2	5	5	5	5	5	5	5	5	5	5	1	5	5	5	5	5	5	5	5	5	5	5	1	4
10481	1	21	1	1	4	2	5	4	4	1	1	5	2	3	5	3	3	3	4	4	4	5	5	5	3	5	4	4	4	4	5	5	5	5	5	1	5	3	3	3	3	5	5	5	5	5	5	1	5
10483	2	24	1	2	4	2	3	4	2	1	2	1	1	2	5	2	1	2	4	5	5	4	3	5	3	5	3	2	2	4	4	2	2	3	5	1	5	2	2	2	4	3	2	2	3	3	5	2	#NULL!
10484	2	27	7	2	4	1	3	1	2	2	1	1	2	5	#NULL!	#NULL!	#NULL!	#NULL!	#NULL!	#NULL!	#NULL!	#NULL!	#NULL!	#NULL!	3	3	3	3	3	4	3	3	3	3	3	1	3	3	3	3	3	3	3	3	3	3	3	2	#NULL!
10485	2	68	1	3	#NULL!	3	2	1	1	#NULL!	1	1	2	3	5	1	5	1	1	5	1	4	5	5	3	5	1	4	4	1	5	1	5	5	5	1	2	1	4	1	1	5	1	5	1	1	5	2	#NULL!
10486	1	22	7	1	#NULL!	1	6	5	5	1	2	4	1	1	1	2	3	5	4	4	4	4	4	4	2	5	2	4	2	4	4	4	2	2	3	1	1	2	3	2	3	1	2	2	1	3	3	1	3
10489	2	#NULL!	1	1	4	4	3	4	4	#NULL!	1	1	2	2	4	4	2	4	3	5	5	4	5	5	3	4	4	4	4	3	1	4	3	3	5	2	#NULL!	#NULL!	#NULL!	#NULL!	#NULL!	#NULL!	#NULL!	#NULL!	#NULL!	#NULL!	#NULL!	1	3
10490	1	40	7	2	#NULL!	2	5	1	1	1	1	4	2	3	4	2	4	4	4	2	2	2	4	4	3	4	2	4	4	4	2	2	2	4	4	1	4	4	4	4	4	2	2	2	4	4	4	1	4
10492	1	47	1	2	#NULL!	3	6	4	4	1	2	5	2	3	4	2	2	2	4	3	3	2	4	4	3	4	2	3	3	4	3	3	3	4	5	1	3	3	3	3	4	4	4	4	4	4	4	2	#NULL!
10493	2	#NULL!	7	1	4	1	4	1	1	1	1	1	2	5	#NULL!	#NULL!	#NULL!	#NULL!	#NULL!	#NULL!	#NULL!	#NULL!	#NULL!	#NULL!	3	4	1	1	1	3	4	3	1	3	5	1	3	2	3	3	3	1	1	1	3	3	4	1	3
10494	2	20	7	1	4	1	3	7	1	1	2	2	2	5	#NULL!	#NULL!	#NULL!	#NULL!	#NULL!	#NULL!	#NULL!	#NULL!	#NULL!	#NULL!	3	3	3	3	3	3	3	3	3	3	3	1	3	3	3	3	3	3	3	3	3	3	3	1	3
10495	2	19	7	1	#NULL!	1	2	1	1	1	2	5	2	3	3	2	1	1	3	1	3	2	4	5	3	3	2	1	1	3	4	2	2	4	5	1	3	2	1	1	3	5	3	3	5	4	5	2	#NULL!
10496	2	19	7	3	4	1	5	1	1	1	2	5	1	3	4	3	3	3	3	5	3	4	3	5	3	3	3	3	3	3	3	3	3	3	5	1	3	3	3	3	3	5	3	4	5	3	5	1	2
10497	2	#NULL!	1	2	4	2	4	1	2	2	1	1	2	2	5	2	2	2	3	4	3	3	4	5	3	5	2	2	2	3	3	3	3	3	5	1	5	2	2	2	3	3	3	2	3	2	5	2	#NULL!
10498	2	19	7	1	4	2	5	4	5	1	1	2	2	2	4	4	4	4	2	4	4	4	4	4	2	4	4	4	4	2	4	4	4	4	4	1	4	4	4	4	2	4	4	4	4	4	4	1	4
10499	2	50	7	2	4	2	6	4	5	1	1	5	2	3	5	4	4	5	5	5	5	5	5	5	3	5	5	5	5	5	5	5	5	5	5	1	3	4	3	3	3	3	3	4	2	4	4	1	4
10501	2	24	1	1	4	3	5	4	5	1	2	1	2	5	#NULL!	#NULL!	#NULL!	#NULL!	#NULL!	#NULL!	#NULL!	#NULL!	#NULL!	#NULL!	3	4	4	3	3	3	3	3	3	3	3	1	3	3	3	3	3	3	3	3	3	3	3	2	#NULL!
10502	2	23	1	2	4	2	2	1	2	1	1	1	2	3	4	2	2	2	3	2	2	2	3	3	3	4	3	2	2	3	3	2	2	3	4	1	4	3	2	2	3	2	2	2	3	3	3	1	4
10503	2	25	1	1	4	2	5	4	4	1	1	3	1	3	5	3	1	1	4	3	3	3	4	5	3	5	4	1	1	5	3	3	3	4	5	1	5	4	1	1	5	3	3	3	5	5	5	1	5
10504	1	24	7	1	4	2	6	4	6	1	1	7	2	3	5	5	1	1	5	5	5	5	5	5	3	5	5	1	1	5	5	5	5	5	5	1	5	5	1	1	5	5	5	5	5	5	5	2	#NULL!
10505	2	#NULL!	7	1	4	2	5	4	5	2	1	3	2	3	4	1	1	4	4	4	4	4	4	5	3	4	3	3	3	3	3	3	3	3	3	1	4	2	2	4	4	4	4	4	4	4	4	2	#NULL!
10506	2	21	7	1	4	2	6	7	4	1	1	1	1	3	5	2	2	2	3	5	3	5	4	5	3	5	1	4	2	2	5	4	5	2	5	1	4	2	4	3	3	4	5	5	4	4	5	1	4
10507	2	23	1	1	4	2	5	4	5	1	1	1	1	1	5	4	1	3	4	4	5	5	5	5	1	4	4	1	3	4	4	5	5	5	5	1	4	4	3	3	5	5	5	5	4	4	5	1	4
10509	1	#NULL!	1	2	4	2	3	2	1	1	2	1	2	3	3	3	3	1	3	3	3	3	3	3	3	3	3	3	2	3	1	2	3	3	3	1	3	2	2	3	3	3	2	3	3	3	3	1	3
10510	2	40	1	1	4	2	2	7	6	1	1	3	2	2	5	3	2	3	3	3	3	5	5	5	3	5	3	4	2	3	4	3	3	3	5	1	5	3	3	3	3	3	2	3	3	5	5	1	5
10511	1	48	1	2	4	3	5	2	1	1	2	1	1	3	5	3	2	2	5	5	4	3	5	5	3	4	2	2	2	4	5	4	4	4	5	1	4	2	2	2	4	4	4	4	3	4	5	1	4
10512	2	24	1	1	4	1	5	1	1	1	1	3	2	3	5	2	1	1	5	3	4	3	1	5	3	3	2	2	2	4	4	4	3	1	5	1	5	2	2	2	5	3	3	4	2	4	5	1	4
10513	2	38	1	1	4	2	2	4	1	1	2	2	2	3	4	2	3	3	2	4	4	4	4	5	3	3	2	3	3	2	4	4	4	4	5	1	5	2	2	2	2	4	4	4	3	3	5	2	#NULL!
10514	2	30	1	2	4	2	3	1	1	1	2	5	2	2	4	2	2	2	3	4	4	4	4	5	3	4	2	2	2	3	4	3	3	3	5	1	4	2	2	2	2	3	2	2	2	2	4	1	3
10515	2	44	1	2	4	1	6	1	1	1	1	2	1	3	4	3	2	4	4	4	3	4	4	3	3	4	4	3	3	4	3	3	3	3	3	1	3	3	3	3	4	3	4	4	4	3	3	1	4
10516	2	63	7	2	4	2	2	1	1	1	1	2	2	5	#NULL!	#NULL!	#NULL!	#NULL!	#NULL!	#NULL!	#NULL!	#NULL!	#NULL!	#NULL!	3	4	4	4	4	4	4	4	3	3	5	1	4	4	3	4	5	3	4	4	3	4	4	2	#NULL!
10517	2	51	7	2	#NULL!	1	5	1	1	1	1	1	2	5	#NULL!	#NULL!	#NULL!	#NULL!	#NULL!	#NULL!	#NULL!	#NULL!	#NULL!	#NULL!	3	4	4	4	4	3	3	3	4	4	4	1	4	4	4	3	3	3	3	3	3	3	3	2	#NULL!
10518	1	63	7	2	#NULL!	2	2	2	1	1	1	1	2	2	3	3	3	3	4	3	3	4	4	3	3	4	3	3	3	3	4	4	4	4	3	2	#NULL!	#NULL!	#NULL!	#NULL!	#NULL!	#NULL!	#NULL!	#NULL!	#NULL!	#NULL!	#NULL!	2	#NULL!
10519	2	48	1	2	1	1	6	2	2	2	1	2	2	5	#NULL!	#NULL!	#NULL!	#NULL!	#NULL!	#NULL!	#NULL!	#NULL!	#NULL!	#NULL!	2	3	2	4	2	3	3	3	3	3	3	2	#NULL!	#NULL!	#NULL!	#NULL!	#NULL!	#NULL!	#NULL!	#NULL!	#NULL!	#NULL!	#NULL!	2	#NULL!
10520	1	58	7	2	#NULL!	1	3	2	1	2	1	1	2	3	3	4	4	3	4	3	3	3	3	3	3	2	2	2	2	4	1	1	1	1	2	1	2	2	2	2	4	2	2	2	2	2	2	2	#NULL!
10521	2	48	1	2	4	4	6	1	6	2	1	3	1	2	4	3	3	3	4	5	4	4	4	5	3	4	3	4	3	3	5	5	2	2	3	1	4	3	4	2	2	5	5	3	3	4	5	1	5
10523	2	23	1	1	4	2	6	4	4	1	1	1	1	3	3	3	3	3	3	3	3	3	3	3	3	3	3	3	3	3	3	3	3	3	3	1	4	4	4	4	4	4	4	3	3	4	4	2	#NULL!
10524	2	38	7	2	4	3	6	1	1	1	1	1	2	3	4	2	3	3	3	3	3	3	4	4	3	4	3	3	4	3	3	3	3	4	4	1	3	3	3	4	3	3	3	3	3	4	4	2	#NULL!
10527	2	34	7	2	5	3	3	1	2	1	1	1	1	2	4	4	3	3	4	3	4	4	4	4	2	4	4	3	4	3	4	4	4	4	4	1	4	4	3	4	3	3	4	4	4	4	4	2	#NULL!
10528	2	45	1	2	4	3	6	1	1	#NULL!	1	5	2	3	5	1	1	1	3	5	1	1	5	5	3	5	1	1	1	4	5	3	3	3	5	2	#NULL!	#NULL!	#NULL!	#NULL!	#NULL!	#NULL!	#NULL!	#NULL!	#NULL!	#NULL!	#NULL!	1	5
10529	2	37	1	2	4	5	5	1	6	#NULL!	1	1	2	3	5	5	1	5	5	5	1	5	5	5	3	5	5	1	5	5	5	1	1	5	5	1	3	2	3	3	3	3	3	3	5	3	5	1	5
10530	2	39	1	2	#NULL!	2	6	1	1	1	1	1	1	6	4	2	4	4	2	4	4	4	2	5	3	2	2	3	3	3	4	4	4	3	5	1	3	2	3	3	2	4	4	4	2	2	5	1	4
10531	1	32	1	2	4	2	3	2	1	1	1	1	2	3	4	2	1	1	5	2	2	2	4	5	3	5	2	4	2	5	2	2	2	5	5	1	5	2	2	2	5	2	2	2	2	5	2	2	#NULL!
10532	2	21	1	1	4	#NULL!	6	4	5	2	1	3	2	2	3	2	2	2	5	2	4	3	3	5	3	4	2	2	2	5	2	2	2	3	5	1	2	2	2	2	5	2	2	2	3	2	2	2	#NULL!
10533	2	23	1	1	4	#NULL!	2	1	1	1	2	2	1	2	3	3	3	3	3	3	3	3	3	3	2	3	3	3	3	3	3	3	3	3	3	1	3	3	3	3	3	3	3	3	3	3	3	1	3
10534	2	32	1	2	4	#NULL!	4	1	2	1	1	1	2	2	2	2	1	1	4	3	2	4	2	5	3	5	3	2	2	4	4	2	4	4	5	2	#NULL!	#NULL!	#NULL!	#NULL!	#NULL!	#NULL!	#NULL!	#NULL!	#NULL!	#NULL!	#NULL!	1	4
10535	2	21	1	1	4	1	2	7	1	1	2	7	1	3	3	3	2	2	3	3	3	3	2	4	3	3	3	2	2	3	3	3	3	2	4	1	3	3	2	2	3	3	3	3	4	2	4	1	3
10536	2	23	1	1	4	2	6	4	4	1	1	1	2	3	5	3	3	3	4	3	5	4	2	5	3	4	3	3	3	4	5	4	4	3	5	1	4	4	3	3	4	4	4	4	4	4	5	1	4
10537	2	26	1	1	#NULL!	2	1	1	1	1	1	6	2	1	1	1	1	1	2	3	3	3	2	1	3	2	2	2	2	2	2	2	2	2	2	1	2	2	2	2	2	2	2	2	2	2	2	1	2
10538	1	24	1	1	4	2	1	4	1	2	1	3	2	2	5	2	3	3	2	4	5	3	4	5	2	5	2	2	2	3	4	5	3	4	5	1	5	2	2	2	4	3	3	3	4	4	5	2	#NULL!
10539	2	37	1	2	4	1	6	1	2	2	2	2	1	3	5	1	4	2	4	5	5	4	3	5	3	5	1	2	2	4	5	5	5	2	5	1	4	1	5	3	2	5	5	3	4	3	5	1	5
10540	2	23	1	1	4	2	4	4	5	1	1	3	2	3	3	2	3	3	3	3	3	3	3	3	3	3	2	2	2	3	3	3	3	3	3	1	3	3	2	2	3	3	3	3	3	3	3	1	3
10541	2	33	1	2	#NULL!	1	6	1	1	2	1	3	2	3	5	3	3	3	5	4	5	5	4	5	3	5	3	3	3	5	4	5	5	4	5	1	5	3	3	3	5	5	5	5	4	5	5	1	5
10542	2	41	1	2	#NULL!	1	6	4	2	1	1	3	2	3	1	1	1	5	3	2	3	3	5	5	3	3	3	1	3	2	3	1	3	5	5	2	#NULL!	#NULL!	#NULL!	#NULL!	#NULL!	#NULL!	#NULL!	#NULL!	#NULL!	#NULL!	#NULL!	1	5
[truncated: 9 more columns]
